# Supplementary material for: (E)-2-Acetyl­pyrazine 4-nitro­phenyl­hydrazone
Source: Acta Crystallogr Sect E Struct Rep Online. 2008 Jun 13;64(Pt 7):o1265. doi: 10.1107/S1600536808017479 (PMC2961878; doi:10.1107/S1600536808017479)
Supplement: Supplementary file 2 [file e-64-o1265-Isup2.hkl]

#
# h,k,l, Fc-squared, Fo-squared, sigma(Fo-squared) and status flag
#
data_I
_shelx_title ' ss-t103 in p 21/n'
_shelx_refln_list_code          4
_shelx_F_calc_maximum      161.27
_exptl_crystal_F_000       536.00
_reflns_d_resolution_high  0.7713
 
loop_
 _symmetry_equiv_pos_as_xyz
 'x, y, z'
 '-x+1/2, y+1/2, -z+1/2'
 '-x, -y, -z'
 'x-1/2, -y-1/2, z-1/2'
 
_cell_length_a     8.0101
_cell_length_b    12.5154
_cell_length_c    12.1506
_cell_angle_alpha  90.000
_cell_angle_beta   98.564
_cell_angle_gamma  90.000
 
_shelx_F_squared_multiplier     1.000
 
loop_
 _refln_index_h
 _refln_index_k
 _refln_index_l
 _refln_F_squared_calc
 _refln_F_squared_meas
 _refln_F_squared_sigma
 _refln_observed_status
   2   0   0     4293.45     4276.10     36.37 o
   4   0   0        0.99        3.10      2.62 o
   6   0   0      685.31      744.27     10.93 o
   8   0   0        0.18        1.23      3.33 o
  10   0   0        0.09        2.22      4.37 o
   1   1   0      572.28      518.96      3.20 o
   2   1   0     5412.57     5358.88     32.20 o
   3   1   0        2.10        0.15      1.24 o
   4   1   0       51.06       52.60      2.02 o
   5   1   0       83.94       87.82      2.64 o
   6   1   0        0.13        0.45      1.65 o
   7   1   0       69.00       80.88      3.72 o
   8   1   0        1.86        1.72      2.23 o
   9   1   0        2.94        0.96      2.62 o
  10   1   0        0.07       -2.31      3.27 o
   0   2   0      480.81      390.00      7.74 o
   1   2   0     1121.34     1057.80     10.79 o
   2   2   0    26007.55    29579.95    158.32 o
   3   2   0       62.74       68.70      1.86 o
   4   2   0       15.56       12.09      1.62 o
   5   2   0        6.22        7.01      1.77 o
   6   2   0        3.97        4.92      1.92 o
   7   2   0       48.01       52.30      3.22 o
   8   2   0       49.83       55.97      3.04 o
   9   2   0        0.01        0.18      2.34 o
  10   2   0        0.71        0.42      2.80 o
   1   3   0     3897.81     3790.21     26.63 o
   2   3   0      123.86      119.61      1.94 o
   3   3   0      720.57      701.68      5.28 o
   4   3   0      985.03      952.31      7.18 o
   5   3   0       22.79       25.80      1.95 o
   6   3   0        3.99        6.37      2.22 o
   7   3   0        8.24       13.09      2.77 o
   8   3   0        0.43        1.11      2.53 o
   9   3   0        0.56        1.16      2.42 o
  10   3   0        0.73        1.09      2.99 o
   0   4   0      739.91      729.18      7.84 o
   1   4   0      434.17      412.42      2.73 o
   2   4   0      232.37      236.68      2.37 o
   3   4   0        0.71        0.38      1.15 o
   4   4   0     2531.24     2594.93     16.76 o
   5   4   0      108.79      113.31      2.88 o
   6   4   0       23.65       25.67      2.53 o
   7   4   0        3.26        3.91      2.45 o
   8   4   0        3.76        1.46      2.66 o
   9   4   0       53.35       58.87      3.43 o
   1   5   0      313.77      293.52      2.51 o
   2   5   0        9.21        5.82      1.04 o
   3   5   0       30.56       36.15      1.76 o
   4   5   0       54.60       57.36      2.11 o
   5   5   0        0.10        0.60      1.65 o
   6   5   0      156.94      152.51      3.62 o
   7   5   0       15.61       20.05      3.14 o
   8   5   0        1.07       -0.25      2.35 o
   9   5   0       32.96        3.92      3.54 o
   0   6   0       56.14       50.28      1.56 o
   1   6   0      312.24      267.63      2.82 o
   2   6   0      110.36       99.92      1.73 o
   3   6   0        0.01       -0.38      1.15 o
   4   6   0      116.74      122.75      2.50 o
   5   6   0       19.70       25.66      2.09 o
   6   6   0       61.82       66.60      3.27 o
   7   6   0      268.30      295.52      5.01 o
   8   6   0       11.98        5.89      3.06 o
   9   6   0        0.53       -0.15      2.77 o
   1   7   0        4.73        4.07      1.22 o
   2   7   0        6.33       11.81      1.15 o
   3   7   0       18.95       22.49      1.56 o
   4   7   0      129.57      116.06      2.98 o
   5   7   0       58.22       70.08      3.11 o
   6   7   0       14.52       19.59      2.48 o
   7   7   0       61.51       76.22      3.67 o
   8   7   0       23.02       11.52      4.72 o
   9   7   0        0.70        0.06      2.57 o
   0   8   0       14.33       14.38      1.55 o
   1   8   0        3.89        2.28      1.20 o
   2   8   0        1.13        1.62      1.30 o
   3   8   0       65.61       68.77      1.92 o
   4   8   0       31.99       31.10      2.31 o
   5   8   0      613.88      646.52      7.38 o
   6   8   0        6.79        5.86      2.32 o
   7   8   0        0.85        0.17      2.70 o
   8   8   0       21.60       13.00      6.64 o
   1   9   0        5.64        7.09      1.22 o
   2   9   0      479.63      482.21      4.91 o
   3   9   0       81.67       83.48      2.07 o
   4   9   0      124.57      138.39      2.77 o
   5   9   0       16.61       18.23      2.70 o
   6   9   0        5.95        6.34      3.37 o
   7   9   0        8.34        5.31      2.68 o
   8   9   0        0.59       -0.35      2.49 o
   0  10   0       41.16       44.03      2.53 o
   1  10   0       91.92       96.15      2.13 o
   2  10   0       78.88       78.08      2.19 o
   3  10   0      723.74      729.10      7.44 o
   4  10   0        0.04        0.76      1.27 o
   5  10   0        9.92        6.66      1.80 o
   6  10   0        0.14        1.31      2.20 o
   7  10   0        0.62        0.93      2.34 o
   8  10   0        2.91        0.87      2.89 o
   1  11   0      104.88      105.75      2.21 o
   2  11   0        0.07       -0.15      1.47 o
   3  11   0       11.07        6.58      2.22 o
   4  11   0       18.14       13.70      4.26 o
   5  11   0       12.80       11.00      3.75 o
   6  11   0       10.89        6.99      2.78 o
   7  11   0        0.23       -0.19      2.16 o
   0  12   0      129.83      138.40      3.96 o
   1  12   0     1076.57     1136.88      8.77 o
   2  12   0       19.51       18.10      2.45 o
   3  12   0        1.24        0.97      1.93 o
   4  12   0        0.26       -0.86      1.74 o
   5  12   0        7.03        1.51      2.09 o
   6  12   0        2.84        2.74      3.06 o
   1  13   0      177.30      192.87      3.49 o
   2  13   0        5.63        3.51      1.66 o
   3  13   0       37.28       45.98      3.77 o
   4  13   0        0.01       -1.07      2.22 o
   5  13   0        7.34        6.93      4.26 o
   6  13   0        7.93       10.23      3.93 o
   0  14   0       14.50       11.95      3.24 o
   1  14   0      120.44      119.30      2.72 o
   2  14   0        6.33        4.54      1.87 o
   3  14   0       28.89       33.76      2.69 o
   4  14   0        1.69        3.15      2.97 o
   5  14   0        6.58        2.81      3.27 o
   1  15   0        0.16       -0.38      1.56 o
   2  15   0        4.70        3.79      2.01 o
   3  15   0       83.48       94.79      3.51 o
   0  16   0        0.09        0.63      2.50 o
   1  16   0        0.79        1.55      2.12 o
  -9   0   1        4.80       -0.12      3.56 o
  -7   0   1       90.82       99.73      5.11 o
  -5   0   1        2.17        9.57      2.81 o
  -3   0   1      646.35      599.10      9.38 o
   1   0   1     2423.86     2291.55     20.42 o
   3   0   1      432.73      392.74      4.71 o
   5   0   1       48.39       42.07      3.62 o
   7   0   1       18.21       13.36      2.98 o
   9   0   1        0.33        1.15      3.29 o
 -10   1   1        0.13        0.37      2.74 o
  -9   1   1        4.92        0.09      2.11 o
  -8   1   1        0.08        0.51      2.49 o
  -7   1   1        1.31        2.81      2.70 o
  -6   1   1        9.67       11.55      2.36 o
  -5   1   1       12.52        7.85      2.10 o
  -4   1   1      100.20      104.65      2.45 o
  -3   1   1      951.72      865.92      7.11 o
  -2   1   1      591.82      554.41      5.61 o
  -1   1   1      332.65      265.63      2.36 o
   1   1   1     1874.62     1808.50     11.97 o
   2   1   1     1306.54     1226.49      7.43 o
   3   1   1      342.22      319.58      3.32 o
   4   1   1        0.40        0.96      1.19 o
   5   1   1      238.93      260.81      3.57 o
   6   1   1        3.59        3.83      1.75 o
   7   1   1        2.14        3.43      2.31 o
   8   1   1        1.53        0.62      2.09 o
   9   1   1        1.73        3.50      2.60 o
  10   1   1        0.01        0.47      2.79 o
 -10   2   1        0.71        0.30      2.70 o
  -9   2   1        4.60       -0.54      2.38 o
  -8   2   1       35.71       39.03      5.99 o
  -7   2   1        0.65        2.72      2.21 o
  -6   2   1        0.93        1.35      1.87 o
  -5   2   1       76.20       80.59      2.83 o
  -4   2   1      213.34      214.85      3.67 o
  -3   2   1      359.27      308.36      4.10 o
  -2   2   1    19125.51    20870.88    124.66 o
  -1   2   1       54.22       47.81      1.31 o
   0   2   1     2312.51     2098.77     28.63 o
   1   2   1     1438.03     1335.31      7.73 o
   2   2   1     5150.20     5198.54     25.72 o
   3   2   1      398.27      382.07      3.43 o
   4   2   1     1741.94     1823.30     11.87 o
   5   2   1       58.99       57.37      2.25 o
   6   2   1       21.30       20.82      2.44 o
   7   2   1        0.13       -0.35      1.66 o
   8   2   1       36.94       39.99      2.84 o
   9   2   1        0.35        0.69      2.48 o
  10   2   1        0.34        1.65      3.03 o
 -10   3   1        0.01        1.16      2.92 o
  -9   3   1       34.79        0.16      3.25 o
  -8   3   1       11.28       10.86      2.88 o
  -7   3   1        3.04        4.21      2.30 o
  -6   3   1       16.25       19.54      2.41 o
  -5   3   1       74.24       80.65      2.44 o
  -4   3   1      123.94      117.13      2.42 o
  -3   3   1       81.29       71.85      1.84 o
  -2   3   1      671.26      652.52      4.91 o
  -1   3   1      784.29      771.40      5.13 o
   0   3   1      196.66      177.06      2.01 o
   1   3   1      128.96      129.18      1.41 o
   2   3   1      375.31      348.03      2.76 o
   3   3   1       48.98       54.83      1.70 o
   4   3   1      547.66      522.03      5.37 o
   5   3   1        9.81       14.16      1.92 o
   6   3   1       35.04       39.23      2.35 o
   7   3   1       25.21       27.76      3.34 o
   8   3   1        1.76        2.03      2.29 o
   9   3   1        0.14        1.19      2.44 o
 -10   4   1        7.21        2.53      3.06 o
  -9   4   1       30.44       27.27     12.20 o
  -8   4   1       21.56       15.00      6.59 o
  -7   4   1        7.83        8.49      2.47 o
  -6   4   1       37.42       38.98      2.54 o
  -5   4   1       24.24       24.62      2.07 o
  -4   4   1     4145.80     4290.63     26.23 o
  -3   4   1      456.29      426.99      3.91 o
  -2   4   1       83.95       89.35      1.82 o
  -1   4   1      769.87      697.34      4.55 o
   0   4   1      394.07      328.22      2.66 o
   1   4   1        0.09       -0.20      0.63 o
   2   4   1      559.43      563.99      3.85 o
   3   4   1      191.57      199.30      2.27 o
   4   4   1       29.50       38.07      2.14 o
   5   4   1       43.02       42.00      2.05 o
   6   4   1       23.68       26.62      2.28 o
   7   4   1        2.76        1.11      2.02 o
   8   4   1        0.14        0.69      1.95 o
   9   4   1        4.24        1.64      2.58 o
  -9   5   1        8.73        3.04      3.49 o
  -8   5   1       10.23        7.89      3.25 o
  -7   5   1       57.97       72.53      3.34 o
  -6   5   1      443.13      463.67      5.83 o
  -5   5   1       24.40       30.12      2.51 o
  -4   5   1      183.27      197.09      3.36 o
  -3   5   1      155.83      162.94      2.53 o
  -2   5   1      386.94      364.32      3.29 o
  -1   5   1      148.72      139.47      1.71 o
   0   5   1      563.68      528.18      3.57 o
   1   5   1       51.00       49.66      1.13 o
   2   5   1       55.16       50.83      1.25 o
   3   5   1      103.02      101.50      2.04 o
   4   5   1        3.51        2.65      1.40 o
   5   5   1        0.85        0.72      1.58 o
   6   5   1       68.11       74.67      2.98 o
   7   5   1        0.14        0.42      2.20 o
   8   5   1        0.03       -0.20      2.06 o
   9   5   1        0.98        0.06      2.42 o
  -9   6   1        2.04        0.31      2.95 o
  -8   6   1       26.79       17.39      7.66 o
  -7   6   1      234.50      265.73      8.76 o
  -6   6   1     1014.65     1054.57     10.44 o
  -5   6   1      104.50      113.16      3.23 o
  -4   6   1        3.13        6.16      1.62 o
  -3   6   1       20.56       16.30      1.59 o
  -2   6   1        1.50        0.77      1.02 o
  -1   6   1       37.50       32.42      1.35 o
   0   6   1      201.70      221.77      1.94 o
   1   6   1      166.58      170.24      3.20 o
   2   6   1       15.04       14.14      0.84 o
   3   6   1        0.88        1.45      1.23 o
   4   6   1       43.97       46.93      2.03 o
   5   6   1       16.23       17.13      2.08 o
   6   6   1       82.22       84.86      3.00 o
   7   6   1        0.96       -0.86      2.45 o
   8   6   1        0.08       -0.56      2.10 o
   9   6   1        0.02        0.63      2.47 o
  -9   7   1        2.97        1.26      3.26 o
  -8   7   1       66.33       78.32      3.85 o
  -7   7   1        2.41        0.46      2.92 o
  -6   7   1       93.29      100.15      3.39 o
  -5   7   1      290.33      304.24      4.52 o
  -4   7   1       78.94       83.87      2.52 o
  -3   7   1       96.93       98.01      2.30 o
  -2   7   1       20.53       20.82      1.24 o
  -1   7   1       67.78       72.11      1.60 o
   0   7   1      126.40      136.42      1.78 o
   1   7   1       63.22       68.98      2.18 o
   2   7   1       74.68       82.88      1.43 o
   3   7   1       93.69       90.23      1.98 o
   4   7   1       11.31       11.55      1.64 o
   5   7   1        4.18        4.14      1.74 o
   6   7   1        0.05       -0.99      2.03 o
   7   7   1       12.31        5.89      2.61 o
   8   7   1        7.25       -0.22      1.86 o
   9   7   1        0.40        1.38      2.35 o
  -9   8   1        1.30        0.41      2.79 o
  -8   8   1       85.91       86.19      4.46 o
  -7   8   1       10.61        8.22      2.97 o
  -6   8   1       10.57       10.37      2.54 o
  -5   8   1      769.02      797.46      7.89 o
  -4   8   1      259.33      258.68      4.10 o
  -3   8   1      128.81      136.40      2.55 o
  -2   8   1        1.56        0.58      1.36 o
  -1   8   1        1.53        1.99      1.13 o
   0   8   1        0.85        0.70      0.85 o
   1   8   1      420.49      427.76      3.43 o
   2   8   1      253.29      258.85      2.97 o
   3   8   1       58.80       62.22      1.57 o
   4   8   1      116.00      121.46      3.05 o
   5   8   1       80.78       79.52      2.85 o
   6   8   1        1.56        0.17      1.68 o
   7   8   1        0.45       -0.67      2.36 o
   8   8   1       10.25       -0.33      1.91 o
  -8   9   1        7.15        3.72      3.46 o
  -7   9   1        2.51        1.98      2.58 o
  -6   9   1        0.28        1.16      2.58 o
  -5   9   1       69.42       74.63      3.37 o
  -4   9   1       23.39       29.77      2.48 o
  -3   9   1      244.03      240.73      3.16 o
  -2   9   1        0.88        0.99      1.44 o
  -1   9   1        2.74        4.21      1.62 o
   0   9   1        4.38        4.96      1.08 o
   1   9   1        3.56        4.33      1.14 o
   2   9   1        2.62        1.33      1.32 o
   3   9   1       48.65       55.87      1.74 o
   4   9   1       11.52       11.12      1.34 o
   5   9   1       71.60       79.63      2.99 o
   6   9   1        1.84        1.87      1.96 o
   7   9   1        4.95        6.05      2.47 o
   8   9   1        4.56        4.58      3.13 o
  -8  10   1        0.58        3.97      3.04 o
  -7  10   1        1.89        1.27      2.51 o
  -6  10   1        0.57        0.40      2.07 o
  -5  10   1        3.19        2.37      2.07 o
  -4  10   1       22.95       27.98      2.04 o
  -3  10   1      797.07      810.96      7.95 o
  -2  10   1      151.42      146.34      3.01 o
  -1  10   1      101.70      101.41      2.12 o
   0  10   1       63.76       66.17      2.05 o
   1  10   1        0.29        0.39      1.14 o
   2  10   1      134.99      140.95      2.70 o
   3  10   1     1073.69     1095.11      8.78 o
   4  10   1       14.56       16.05      1.45 o
   5  10   1        8.08        5.37      1.85 o
   6  10   1        2.01        1.20      2.01 o
   7  10   1        3.98        3.00      2.55 o
  -7  11   1        5.60        4.78      2.78 o
  -6  11   1        3.35        2.87      2.43 o
  -5  11   1        0.82       -0.61      1.80 o
  -4  11   1       31.94       34.66      2.19 o
  -3  11   1       40.04       41.52      2.46 o
  -2  11   1       22.42       25.81      2.18 o
  -1  11   1      205.80      213.37      2.75 o
   0  11   1       23.86       24.27      1.63 o
   1  11   1       28.10       32.83      1.52 o
   2  11   1       74.31       80.93      2.12 o
   3  11   1       28.03       32.40      1.85 o
   4  11   1        1.34        1.41      2.02 o
   5  11   1       83.49       95.08      2.43 o
   6  11   1        0.05       -0.40      2.51 o
   7  11   1        0.10        0.27      2.38 o
  -6  12   1        3.15        2.31      2.01 o
  -5  12   1       20.18       19.38      2.30 o
  -4  12   1        4.83        3.75      2.18 o
  -3  12   1        0.04       -0.98      1.83 o
  -2  12   1        0.03        0.23      1.62 o
  -1  12   1      121.61      115.32      2.29 o
   0  12   1        8.32       10.86      1.77 o
   1  12   1      286.26      283.14      4.07 o
   2  12   1        0.09        0.14      1.13 o
   3  12   1        6.90        2.71      1.27 o
   4  12   1        3.98        2.48      1.68 o
   5  12   1       14.90       10.21      3.81 o
   6  12   1        2.56        2.87      2.66 o
  -6  13   1        0.35        1.34      3.40 o
  -5  13   1        0.90        2.31      2.33 o
  -4  13   1        0.61        0.53      2.06 o
  -3  13   1        6.40        2.55      2.18 o
  -2  13   1        3.70        4.99      1.92 o
  -1  13   1        1.35        0.81      1.75 o
   0  13   1        0.32       -0.09      1.48 o
   1  13   1      125.63      128.08      3.15 o
   2  13   1       19.65       21.87      1.66 o
   3  13   1        1.37        1.45      1.47 o
   4  13   1        5.74        3.00      2.60 o
   5  13   1        0.08        0.16      3.26 o
   6  13   1        0.04        1.78      5.46 o
  -5  14   1        1.56        0.32      3.25 o
  -4  14   1       16.85       10.99      5.45 o
  -3  14   1        5.05        2.94      1.95 o
  -2  14   1        7.81        7.06      1.89 o
  -1  14   1      250.49      270.46      4.27 o
   0  14   1        3.63        4.45      1.95 o
   1  14   1       29.30       32.93      1.97 o
   2  14   1       23.76        9.13      6.54 o
   3  14   1       11.15        7.17      2.81 o
   4  14   1        4.64        3.35      4.81 o
   5  14   1       26.11       45.70      6.71 o
  -3  15   1        9.99        6.44      2.86 o
  -2  15   1        0.06        1.39      2.05 o
  -1  15   1        4.11        4.23      2.15 o
   0  15   1        3.61        1.09      1.84 o
   1  15   1       11.74        5.36      2.33 o
   2  15   1        4.63        1.60      2.02 o
   3  15   1       16.37        5.01      4.31 o
  -1  16   1        2.34        2.66      2.44 o
   0  16   1        1.27        3.28      2.11 o
   1  16   1        0.06        5.48      4.41 o
 -10   0   2        2.92        1.22      4.74 o
  -8   0   2        1.70        4.99      4.90 o
  -6   0   2       20.17       20.42      4.33 o
  -4   0   2      635.56      597.27     15.30 o
  -2   0   2      539.81      518.99      6.44 o
   0   0   2    10834.85    10763.82     85.39 o
   2   0   2      987.92      891.21      6.62 o
   4   0   2      700.35      680.85      6.94 o
   6   0   2      672.03      717.12      9.08 o
   8   0   2       23.69       22.29      3.55 o
 -10   1   2        0.47        0.31      2.66 o
  -9   1   2        7.30        0.47      2.95 o
  -8   1   2        2.62        4.39      3.28 o
  -7   1   2       50.12       56.39      3.31 o
  -6   1   2        5.64        6.59      2.34 o
  -5   1   2        3.44        3.69      1.96 o
  -4   1   2        4.35        8.52      1.76 o
  -3   1   2      914.00      877.92      7.04 o
  -2   1   2     5915.38     6023.43     36.47 o
  -1   1   2     2209.00     2080.17     20.79 o
   0   1   2     5434.16     5142.59     38.79 o
   1   1   2     2339.01     2159.56      8.96 o
   2   1   2     1961.80     1889.03      9.14 o
   3   1   2        6.73        6.04      0.98 o
   4   1   2       68.50       63.52      1.58 o
   5   1   2        0.16        0.25      1.36 o
   6   1   2       75.98       85.46      2.91 o
   7   1   2        2.36        1.25      1.82 o
   8   1   2       48.84       50.69      2.80 o
   9   1   2        0.07        0.99      2.55 o
 -10   2   2       14.67        1.36      3.23 o
  -9   2   2        0.62        0.92      2.79 o
  -8   2   2        3.13        2.58      2.62 o
  -7   2   2        0.09       -0.86      2.34 o
  -6   2   2       12.84       13.64      2.47 o
  -5   2   2        6.26        7.65      2.03 o
  -4   2   2       26.62       25.49      2.16 o
  -3   2   2      856.72      783.09      6.71 o
  -2   2   2    10383.99    10799.63     72.99 o
  -1   2   2     2035.06     1978.55     12.25 o
   0   2   2     2559.89     2264.11     53.33 o
   1   2   2      243.51      203.33      2.09 o
   2   2   2      149.88      135.13      1.51 o
   3   2   2      409.73      409.12      5.12 o
   4   2   2      884.83      954.96      6.56 o
   5   2   2      126.29      134.47      2.32 o
   6   2   2      118.95      120.64      2.57 o
   7   2   2       11.16       10.18      2.16 o
   8   2   2       17.96       13.51      3.59 o
   9   2   2        1.50        2.44      2.39 o
 -10   3   2        0.08       -0.18      3.34 o
  -9   3   2       26.13        0.07      3.02 o
  -8   3   2        1.05        0.77      2.69 o
  -7   3   2        0.05       -1.34      2.53 o
  -6   3   2       13.96       17.93      2.61 o
  -5   3   2        0.81        0.33      1.73 o
  -4   3   2      202.18      194.08      3.29 o
  -3   3   2       50.89       60.85      2.57 o
  -2   3   2     1490.26     1397.57     13.62 o
  -1   3   2     1088.66      977.79      8.26 o
   0   3   2     2250.58     2099.40     11.00 o
   1   3   2      607.09      576.63      4.75 o
   2   3   2      105.04      100.99      1.32 o
   3   3   2       21.50       27.42      1.23 o
   4   3   2      759.13      800.33      5.76 o
   5   3   2       17.40       20.23      2.98 o
   6   3   2       30.47       33.00      2.01 o
   7   3   2        1.55        0.81      1.65 o
   8   3   2        0.09       -0.25      1.77 o
   9   3   2       25.32       11.37      5.71 o
 -10   4   2       12.28       -0.18      3.30 o
  -9   4   2       95.60      113.86      4.72 o
  -8   4   2       62.68       77.30      3.86 o
  -7   4   2        0.16        0.94      2.47 o
  -6   4   2       15.97       17.26      2.38 o
  -5   4   2       21.79       27.80      2.31 o
  -4   4   2     2919.68     2955.66     21.16 o
  -3   4   2     2889.97     2970.15     21.61 o
  -2   4   2      666.07      652.48      4.82 o
  -1   4   2      941.69      830.18     10.16 o
   0   4   2       15.67       16.11      0.88 o
   1   4   2      443.68      410.18      3.65 o
   2   4   2     1382.48     1468.39      8.19 o
   3   4   2       84.50      114.13      1.74 o
   4   4   2        2.32        4.20      1.29 o
   5   4   2      211.66      206.97      3.27 o
   6   4   2        3.15        3.28      1.71 o
   7   4   2        3.54        2.89      1.97 o
   8   4   2        6.08        1.32      2.18 o
   9   4   2        3.60        1.31      2.39 o
  -9   5   2        0.70        0.24      2.74 o
  -8   5   2        3.58        5.05      3.14 o
  -7   5   2      170.84      201.82      4.42 o
  -6   5   2        8.09        9.60      2.37 o
  -5   5   2        2.93        2.57      1.83 o
  -4   5   2       74.96       76.98      2.44 o
  -3   5   2      347.28      366.86      3.69 o
  -2   5   2       13.25       12.90      1.46 o
  -1   5   2     1850.15     1917.05     10.32 o
   0   5   2      125.51      120.79      1.95 o
   1   5   2     1071.58     1010.39      6.32 o
   2   5   2      427.17      451.92      3.09 o
   3   5   2        3.58        9.07      1.16 o
   4   5   2      224.56      221.15      2.74 o
   5   5   2       24.34       27.57      1.98 o
   6   5   2       35.96       45.65      2.04 o
   7   5   2       11.95        6.31      2.19 o
   8   5   2        3.46        1.47      2.43 o
   9   5   2        0.03       -0.40      2.14 o
  -9   6   2        0.10        1.15      3.52 o
  -8   6   2        3.70        4.79      2.95 o
  -7   6   2      217.13      235.91      4.79 o
  -6   6   2       44.54       41.63      3.18 o
  -5   6   2       21.70       21.95      2.35 o
  -4   6   2       13.11       15.45      1.82 o
  -3   6   2       38.72       28.84      1.67 o
  -2   6   2        8.30       12.86      1.33 o
  -1   6   2     1124.37     1121.40      8.43 o
   0   6   2      387.49      371.37      3.53 o
   1   6   2       14.54       19.92      1.03 o
   2   6   2      189.26      168.55      1.72 o
   3   6   2      192.39      173.91      2.29 o
   4   6   2       14.25       15.24      1.41 o
   5   6   2        5.08        3.12      1.79 o
   6   6   2        4.87        3.34      1.55 o
   7   6   2       36.49       31.43      6.34 o
   8   6   2        5.74        0.68      1.93 o
   9   6   2        0.11        0.00      1.89 o
  -9   7   2        0.71        2.29      3.47 o
  -8   7   2       17.16       13.16      4.80 o
  -7   7   2       26.54       32.75      5.24 o
  -6   7   2       42.50       53.55      3.76 o
  -5   7   2       54.36       55.69      2.64 o
  -4   7   2       11.47       12.42      1.99 o
  -3   7   2        0.20        0.51      1.26 o
  -2   7   2      226.07      209.18      2.49 o
  -1   7   2      110.36      111.20      2.07 o
   0   7   2        2.90        3.40      0.77 o
   1   7   2      385.71      375.51      2.83 o
   2   7   2      443.34      420.95      3.52 o
   3   7   2        0.81        0.57      0.76 o
   4   7   2        0.29        0.59      1.30 o
   5   7   2        4.45        2.97      1.61 o
   6   7   2        9.88        9.46      2.15 o
   7   7   2       26.76       23.42      6.18 o
   8   7   2        3.52        0.80      1.93 o
  -9   8   2        2.82        1.70      4.01 o
  -8   8   2       63.85       77.11      4.55 o
  -7   8   2        3.31        2.27      2.59 o
  -6   8   2       11.42       11.15      2.52 o
  -5   8   2      518.48      536.28      6.46 o
  -4   8   2      345.67      353.28      4.73 o
  -3   8   2      118.66      112.58      2.77 o
  -2   8   2       96.15      101.07      2.69 o
  -1   8   2        3.93        2.85      1.30 o
   0   8   2      401.53      399.22      3.51 o
   1   8   2      336.09      349.29      3.02 o
   2   8   2        0.66        1.48      0.79 o
   3   8   2      150.15      137.43      2.13 o
   4   8   2       16.31       17.62      1.47 o
   5   8   2       17.35       11.32      2.16 o
   6   8   2        3.21        2.71      1.97 o
   7   8   2        5.81        2.02      1.68 o
   8   8   2        7.09        0.15      2.14 o
  -8   9   2        8.89        2.68      3.26 o
  -7   9   2        2.95       -0.39      2.39 o
  -6   9   2        0.01        0.40      2.08 o
  -5   9   2       48.39       53.87      2.76 o
  -4   9   2       19.34       22.69      2.31 o
  -3   9   2      280.59      291.28      3.52 o
  -2   9   2       52.01       51.87      2.38 o
  -1   9   2       18.91       19.61      1.68 o
   0   9   2       27.26       27.07      1.31 o
   1   9   2        0.34        0.57      0.85 o
   2   9   2       46.32       47.97      1.91 o
   3   9   2       45.20       45.71      1.85 o
   4   9   2       24.17       24.95      1.96 o
   5   9   2       26.34       23.66      1.37 o
   6   9   2        0.01        0.27      2.10 o
   7   9   2        5.63        2.32      2.59 o
   8   9   2        1.44        0.87      2.42 o
  -8  10   2        0.91        0.82      3.08 o
  -7  10   2       10.29        5.05      3.07 o
  -6  10   2        0.31       -0.84      2.30 o
  -5  10   2        5.70        6.18      2.63 o
  -4  10   2        1.90        2.31      1.73 o
  -3  10   2      204.11      202.86      3.26 o
  -2  10   2       41.10       40.90      2.23 o
  -1  10   2      119.41      126.19      4.58 o
   0  10   2      115.76      126.50      2.35 o
   1  10   2       32.47       29.77      1.26 o
   2  10   2       38.09       38.70      1.38 o
   3  10   2        2.78        1.79      1.21 o
   4  10   2        0.02        1.02      0.90 o
   5  10   2       15.29       12.48      2.80 o
   6  10   2        0.38        0.13      1.67 o
   7  10   2        6.34        3.95      2.62 o
  -7  11   2        0.00       -2.05      2.73 o
  -6  11   2        8.44        5.65      2.63 o
  -5  11   2        5.14        4.41      1.99 o
  -4  11   2        0.47        0.02      1.35 o
  -3  11   2       44.80       51.52      3.19 o
  -2  11   2        4.79        2.50      1.80 o
  -1  11   2      115.95      112.30      2.98 o
   0  11   2      193.24      204.40      3.43 o
   1  11   2      129.68      131.30      2.23 o
   2  11   2       38.16       39.23      1.77 o
   3  11   2        3.98        1.17      1.13 o
   4  11   2       11.87       10.36      1.89 o
   5  11   2        8.26        5.76      2.14 o
   6  11   2        1.69        5.05      2.06 o
   7  11   2        4.70        3.29      7.12 o
  -6  12   2        0.96        1.89      2.10 o
  -5  12   2        0.00       -0.80      1.80 o
  -4  12   2        0.89        1.57      2.13 o
  -3  12   2        7.49        6.92      2.41 o
  -2  12   2        0.00       -0.17      1.62 o
  -1  12   2       21.10       24.35      1.95 o
   0  12   2      164.34      166.39      3.62 o
   1  12   2      306.88      303.95      3.69 o
   2  12   2       11.66       15.00      1.73 o
   3  12   2        1.26        1.14      1.01 o
   4  12   2        1.10        1.20      1.92 o
   5  12   2       28.35       31.88      4.30 o
   6  12   2        4.45        2.70      5.68 o
  -6  13   2       22.39       22.34      2.86 o
  -5  13   2        7.36        4.23      3.06 o
  -4  13   2        0.30       -0.77      2.74 o
  -3  13   2        7.58        5.67      3.67 o
  -2  13   2       18.24       15.92      2.56 o
  -1  13   2        4.37        3.76      1.81 o
   0  13   2        2.66        0.54      1.71 o
   1  13   2       39.93       44.56      2.15 o
   2  13   2       19.70       15.17      3.17 o
   3  13   2       70.37       75.50      5.75 o
   4  13   2        0.14        0.78      4.20 o
   5  13   2        0.16       -1.92      6.44 o
  -5  14   2        0.02        4.38      2.71 o
  -4  14   2        0.91       -1.52      4.43 o
  -3  14   2        0.70       -1.06      2.45 o
  -2  14   2       23.43       28.31      2.58 o
  -1  14   2      191.95      206.70      3.87 o
   0  14   2        7.59        5.90      1.87 o
   1  14   2       12.33        4.82      2.48 o
   2  14   2       31.73       25.35      9.78 o
   3  14   2        0.04        1.57      3.35 o
   4  14   2        0.00        2.62      4.91 o
  -3  15   2        9.43        9.11      2.23 o
  -2  15   2        0.16        0.51      1.74 o
  -1  15   2        0.04       -0.15      1.67 o
   0  15   2        2.88        1.14      2.39 o
   1  15   2       13.20        0.04      2.60 o
   2  15   2        7.42        0.98      3.33 o
   3  15   2       16.63        0.57      3.64 o
  -1  16   2        0.11        1.18      1.98 o
   0  16   2        9.01        0.81      3.38 o
  -9   0   3        0.10       -1.66      5.43 o
  -7   0   3      123.06      124.62      5.76 o
  -5   0   3       81.47       85.57      4.09 o
  -3   0   3        7.39       12.42      2.38 o
  -1   0   3     5118.95     5023.76     42.25 o
   1   0   3       41.46       55.88      1.47 o
   3   0   3       85.08       76.94      2.65 o
   5   0   3       47.99       43.56      2.79 o
   7   0   3       11.70       10.60      2.86 o
   9   0   3        0.05        1.19      3.57 o
 -10   1   3        0.24        1.21      4.29 o
  -9   1   3       19.94       15.92     10.65 o
  -8   1   3        0.05        0.94      3.03 o
  -7   1   3        0.33        1.05      2.48 o
  -6   1   3       25.58       32.13      3.40 o
  -5   1   3      776.67      782.05      7.64 o
  -4   1   3       24.50       24.30      2.02 o
  -3   1   3      151.26      118.70      2.64 o
  -2   1   3      567.59      530.27      4.74 o
  -1   1   3      160.07      148.27      2.09 o
   0   1   3        8.50       13.39      1.02 o
   1   1   3      492.19      447.37      3.65 o
   2   1   3       33.83       33.42      0.88 o
   3   1   3       77.82       70.83      1.51 o
   4   1   3        5.59        5.26      1.30 o
   5   1   3       18.70       19.59      1.63 o
   6   1   3      107.95      115.56      2.52 o
   7   1   3       25.12       24.56      2.18 o
   8   1   3       63.01       72.96      3.30 o
   9   1   3        0.00        2.23      2.67 o
 -10   2   3       20.17       -0.98      3.52 o
  -9   2   3        0.01       -0.56      2.84 o
  -8   2   3        2.95        2.12      2.97 o
  -7   2   3        1.00        1.21      3.19 o
  -6   2   3        0.41       -0.76      2.11 o
  -5   2   3      468.25      495.91      7.48 o
  -4   2   3       49.41       42.49      2.42 o
  -3   2   3      662.51      647.58      5.81 o
  -2   2   3      792.81      812.22      6.59 o
  -1   2   3      623.62      636.68      6.61 o
   0   2   3       12.92        8.09      0.73 o
   1   2   3       29.42       25.28      0.92 o
   2   2   3      530.99      521.94      3.26 o
   3   2   3      183.95      178.94      1.93 o
   4   2   3      248.77      277.68      2.79 o
   5   2   3       14.43       16.49      1.61 o
   6   2   3       36.26       37.37      1.96 o
   7   2   3        0.73        0.44      1.64 o
   8   2   3        2.51        2.86      2.31 o
   9   2   3        4.41        1.95      2.38 o
 -10   3   3        2.65       -0.55      3.54 o
  -9   3   3       50.97       60.59      7.82 o
  -8   3   3        0.19        0.21      2.38 o
  -7   3   3        2.10        0.57      2.37 o
  -6   3   3        5.26        6.38      2.67 o
  -5   3   3      123.93      129.76      3.25 o
  -4   3   3     1186.69     1193.94      9.81 o
  -3   3   3     2384.02     2457.83     18.43 o
  -2   3   3      366.48      333.75      3.48 o
  -1   3   3       16.99       17.70      1.26 o
   0   3   3      662.02      640.90      4.29 o
   1   3   3      255.45      242.33      3.57 o
   2   3   3        1.50        2.54      0.50 o
   3   3   3      781.92      788.59      4.78 o
   4   3   3      120.49      117.01      1.74 o
   5   3   3       26.27       30.03      1.72 o
   6   3   3        0.36        0.05      1.70 o
   7   3   3        2.85        1.45      1.69 o
   8   3   3        0.03       -0.93      2.07 o
   9   3   3        1.04        1.77      2.36 o
 -10   4   3        0.16        1.51      3.76 o
  -9   4   3       44.69       53.58      4.45 o
  -8   4   3      122.64      148.80      4.54 o
  -7   4   3       13.26       13.44      2.73 o
  -6   4   3       44.26       43.37      3.03 o
  -5   4   3       20.10       20.86      2.38 o
  -4   4   3      343.40      355.94      4.52 o
  -3   4   3       55.22       54.98      2.49 o
  -2   4   3       13.90       23.43      1.48 o
  -1   4   3      291.26      285.98      5.22 o
   0   4   3      417.62      400.91      2.70 o
   1   4   3      205.79      178.45      3.22 o
   2   4   3     1260.75     1347.88     11.50 o
   3   4   3      319.70      361.26      2.69 o
   4   4   3      327.17      339.67      2.90 o
   5   4   3        0.83        0.56      1.14 o
   6   4   3        4.06        3.22      1.49 o
   7   4   3        3.09        1.83      1.86 o
   8   4   3       13.66       12.12      3.65 o
   9   4   3        5.01        3.71      2.55 o
  -9   5   3       10.35        7.87      4.08 o
  -8   5   3        4.10        2.16      3.06 o
  -7   5   3       14.10       17.79      2.94 o
  -6   5   3      199.50      210.37      4.07 o
  -5   5   3        0.04        0.04      1.63 o
  -4   5   3       13.82       10.56      1.79 o
  -3   5   3        5.95        7.16      1.42 o
  -2   5   3      490.89      500.54      4.25 o
  -1   5   3     1448.14     1490.34      9.12 o
   0   5   3      122.12      119.17      2.25 o
   1   5   3       94.22      109.66      3.57 o
   2   5   3     1083.36     1165.72      7.30 o
   3   5   3      134.86      147.45      1.78 o
   4   5   3       32.22       33.09      1.19 o
   5   5   3      252.46      251.08      3.01 o
   6   5   3       11.81       10.29      1.59 o
   7   5   3       37.56       39.81      2.53 o
   8   5   3       19.04       13.02      5.16 o
   9   5   3        2.99        1.05      2.39 o
  -9   6   3        9.55        3.26      3.39 o
  -8   6   3        7.85        6.20      3.89 o
  -7   6   3      139.69      148.40      4.16 o
  -6   6   3      778.44      811.45      8.17 o
  -5   6   3      573.83      575.23      6.24 o
  -4   6   3       93.90      101.57      2.68 o
  -3   6   3       17.79       18.62      1.58 o
  -2   6   3      404.59      414.13      3.85 o
  -1   6   3      822.59      906.61      6.11 o
   0   6   3     2603.89     2709.34     39.78 o
   1   6   3     1387.85     1464.79     10.23 o
   2   6   3      163.88      172.21      2.20 o
   3   6   3        1.84        1.51      0.90 o
   4   6   3        4.55        6.11      0.94 o
   5   6   3       25.61       29.38      1.55 o
   6   6   3       44.48       42.95      1.99 o
   7   6   3        1.86       -0.02      1.68 o
   8   6   3        3.13        0.86      1.82 o
   9   6   3        0.16        0.97      2.78 o
  -9   7   3        4.36        5.50      3.92 o
  -8   7   3        3.15       -0.04      2.39 o
  -7   7   3       42.64       52.52      3.43 o
  -6   7   3       44.49       46.61      3.19 o
  -5   7   3       59.64       64.50      3.27 o
  -4   7   3      201.53      210.98      3.52 o
  -3   7   3       23.97       30.34      2.12 o
  -2   7   3      134.59      141.26      2.54 o
  -1   7   3        2.05        1.33      1.07 o
   0   7   3      693.20      778.93      5.46 o
   1   7   3      742.89      757.40      5.25 o
   2   7   3       23.45       22.45      1.79 o
   3   7   3       30.43       29.15      1.26 o
   4   7   3       58.87       54.67      1.35 o
   5   7   3       29.07       29.49      1.60 o
   6   7   3      109.90      111.22      2.33 o
   7   7   3       38.93       41.68      3.07 o
   8   7   3        4.64        0.14      2.29 o
  -9   8   3        1.65        0.89      3.18 o
  -8   8   3       51.13       50.02      6.04 o
  -7   8   3      129.95      136.87      4.79 o
  -6   8   3        3.84        4.79      2.54 o
  -5   8   3       36.82       37.46      2.85 o
  -4   8   3       13.31        9.87      2.11 o
  -3   8   3       34.09       30.41      1.96 o
  -2   8   3      196.50      192.62      2.48 o
  -1   8   3      185.15      194.22      2.82 o
   0   8   3       13.31       17.58      1.08 o
   1   8   3      158.93      154.65      2.62 o
   2   8   3       33.08       29.67      1.42 o
   3   8   3       69.16       72.96      3.46 o
   4   8   3       26.39       28.89      1.63 o
   5   8   3        0.05        0.56      0.77 o
   6   8   3        6.11        2.34      1.49 o
   7   8   3        5.23       -0.42      2.23 o
   8   8   3        0.57        0.68      2.20 o
  -8   9   3        6.11        1.51      2.98 o
  -7   9   3        0.86        1.13      2.57 o
  -6   9   3       10.49       10.14      2.65 o
  -5   9   3       39.43       40.42      2.82 o
  -4   9   3       31.15       32.65      2.41 o
  -3   9   3        8.09        4.96      1.59 o
  -2   9   3      258.21      276.61      3.35 o
  -1   9   3        0.22        0.60      1.25 o
   0   9   3       11.99       11.91      1.12 o
   1   9   3       38.00       37.82      1.18 o
   2   9   3       10.78        8.98      0.95 o
   3   9   3      228.39      218.13      3.80 o
   4   9   3        0.25        0.51      1.10 o
   5   9   3        5.00        3.07      1.43 o
   6   9   3        3.28        0.18      2.04 o
   7   9   3        0.47       -0.57      2.20 o
   8   9   3        7.58        0.61      4.49 o
  -8  10   3        0.14        1.05      3.20 o
  -7  10   3        4.43        2.78      2.96 o
  -6  10   3        1.53        0.48      2.39 o
  -5  10   3       15.48       15.99      2.45 o
  -4  10   3      115.27      117.61      3.19 o
  -3  10   3        0.02       -0.17      1.48 o
  -2  10   3       50.33       49.24      2.51 o
  -1  10   3        4.67        4.06      1.59 o
   0  10   3        3.66        2.76      1.13 o
   1  10   3        1.89        2.94      1.12 o
   2  10   3       66.16       58.77      1.69 o
   3  10   3       14.10        9.13      1.00 o
   4  10   3        3.50        1.61      2.02 o
   5  10   3        0.44        0.92      1.27 o
   6  10   3        2.23        2.11      2.44 o
   7  10   3        1.04        3.76      5.95 o
  -7  11   3        4.24        1.94      2.81 o
  -6  11   3       31.31       28.30      4.73 o
  -5  11   3        0.36       -0.39      1.69 o
  -4  11   3       13.32        8.24      2.00 o
  -3  11   3        6.49        2.19      2.18 o
  -2  11   3       47.26       53.47      2.65 o
  -1  11   3       73.77       73.06      2.14 o
   0  11   3        1.80        2.59      1.68 o
   1  11   3       12.32       14.21      1.29 o
   2  11   3        2.10        1.22      1.02 o
   3  11   3        2.79        0.21      1.25 o
   4  11   3        3.07        1.67      1.87 o
   5  11   3       88.19       85.90      8.75 o
   6  11   3        0.23       -0.14      4.42 o
  -6  12   3        1.21        1.80      2.27 o
  -5  12   3        3.39        2.22      2.13 o
  -4  12   3       24.35       28.43      2.86 o
  -3  12   3        1.40        0.95      2.18 o
  -2  12   3       43.59       49.40      2.61 o
  -1  12   3        0.93        1.48      1.34 o
   0  12   3       21.11       26.17      2.05 o
   1  12   3       20.80       18.94      1.69 o
   2  12   3        1.99        2.08      1.18 o
   3  12   3        0.42       -0.61      0.97 o
   4  12   3        0.83        2.34      3.75 o
   5  12   3        6.39        8.75      5.55 o
   6  12   3        0.00       -0.83      5.41 o
  -6  13   3       13.09       16.46      4.93 o
  -5  13   3        3.24        1.85      2.75 o
  -4  13   3        0.09        0.40      2.18 o
  -3  13   3        0.00       -0.02      1.95 o
  -2  13   3       25.00       30.55      5.72 o
  -1  13   3       55.21       57.76      2.14 o
   0  13   3       61.79       64.86      2.24 o
   1  13   3       16.03       14.21      1.74 o
   2  13   3        1.41        0.72      1.17 o
   3  13   3       10.76        8.66      3.40 o
   4  13   3        0.92        2.01      3.97 o
   5  13   3        0.88        2.48      5.46 o
  -5  14   3        5.14        4.37      2.98 o
  -4  14   3        6.46        2.30      2.85 o
  -3  14   3        0.70        1.24      2.30 o
  -2  14   3        0.01        0.40      1.82 o
  -1  14   3       49.66       54.79      2.70 o
   0  14   3        0.10        0.17      1.98 o
   1  14   3        0.09        0.33      2.80 o
   2  14   3        1.75       -0.46      3.12 o
   3  14   3        3.72        1.29      4.01 o
   4  14   3        0.72        1.18      4.00 o
  -3  15   3       25.18       25.79      3.61 o
  -2  15   3        3.16        0.85      2.04 o
  -1  15   3        2.37        1.87      2.11 o
   0  15   3        1.79        0.12      2.92 o
   1  15   3       38.38       43.41      4.36 o
   2  15   3       12.83        0.76      3.53 o
   3  15   3        4.34        0.58      3.75 o
 -10   0   4        0.91       -0.67      5.32 o
  -8   0   4       20.39       12.10     11.38 o
  -6   0   4       56.79       51.17      4.36 o
  -4   0   4       63.76       72.59      3.53 o
  -2   0   4      128.96      128.11      3.30 o
   0   0   4      125.69      104.37      3.25 o
   2   0   4      290.17      289.17      4.06 o
   4   0   4        4.35        5.96      1.65 o
   6   0   4        0.46        2.74      2.53 o
   8   0   4       16.67       14.67      6.62 o
 -10   1   4        2.16        0.37      3.70 o
  -9   1   4       11.28        0.23      3.44 o
  -8   1   4        7.27        1.10      3.45 o
  -7   1   4      179.76      189.59      5.05 o
  -6   1   4        0.85        0.47      2.42 o
  -5   1   4      334.95      359.23      5.34 o
  -4   1   4       22.40       17.09      2.04 o
  -3   1   4        5.74        3.57      1.54 o
  -2   1   4        2.67        3.85      1.67 o
  -1   1   4     1509.18     1502.87     10.13 o
   0   1   4      657.94      619.76      7.71 o
   1   1   4     4199.97     4346.33     23.41 o
   2   1   4       21.84       22.42      0.90 o
   3   1   4      390.29      379.49      2.63 o
   4   1   4       10.95       13.08      1.16 o
   5   1   4        7.73        5.52      1.44 o
   6   1   4       99.41      109.30      2.50 o
   7   1   4       30.56       37.47      2.39 o
   8   1   4       15.18       12.36      3.10 o
   9   1   4        0.06        0.10      2.34 o
 -10   2   4       17.74       -0.55      4.29 o
  -9   2   4       13.86        5.75      3.81 o
  -8   2   4        0.28       -1.21      3.01 o
  -7   2   4        0.02        1.69      2.89 o
  -6   2   4       35.47       40.60      3.03 o
  -5   2   4       75.28       70.39      2.87 o
  -4   2   4      446.65      457.78      5.13 o
  -3   2   4       56.65       51.43      2.07 o
  -2   2   4       13.62       14.96      1.77 o
  -1   2   4     1489.16     1393.95      9.43 o
   0   2   4      267.00      270.34      2.72 o
   1   2   4        9.24        9.09      0.62 o
   2   2   4      192.07      185.89      1.64 o
   3   2   4        0.01        0.46      0.79 o
   4   2   4       79.45       83.26      1.63 o
   5   2   4        6.89        6.93      1.36 o
   6   2   4        0.09        0.66      1.77 o
   7   2   4        5.29        4.32      2.02 o
   8   2   4        0.58        0.27      1.98 o
   9   2   4        6.27        3.95      2.61 o
 -10   3   4        6.03        2.79      3.84 o
  -9   3   4        0.90        1.19      3.25 o
  -8   3   4        1.29        1.45      3.06 o
  -7   3   4        1.72        0.49      2.44 o
  -6   3   4        3.69        6.12      3.38 o
  -5   3   4       27.60       31.03      2.55 o
  -4   3   4      224.43      206.19      3.52 o
  -3   3   4     1855.11     1963.60     19.60 o
  -2   3   4       37.77       39.20      1.73 o
  -1   3   4      207.73      217.38      2.44 o
   0   3   4      117.01      107.06      1.36 o
   1   3   4      107.60       92.12      1.07 o
   2   3   4     1137.84     1164.20      7.28 o
   3   3   4      528.75      526.99      3.51 o
   4   3   4       29.27       30.88      1.27 o
   5   3   4       43.22       49.38      1.68 o
   6   3   4        3.38        3.36      1.64 o
   7   3   4        0.82        0.52      1.73 o
   8   3   4        6.27        3.34      2.11 o
   9   3   4       49.47       57.85      3.22 o
  -9   4   4       20.78        6.02      4.79 o
  -8   4   4       31.97       18.33      8.60 o
  -7   4   4       35.63       47.36      3.51 o
  -6   4   4        9.82       10.98      2.98 o
  -5   4   4       88.61       88.35      3.56 o
  -4   4   4      477.27      504.28      9.58 o
  -3   4   4       37.89       59.14      2.25 o
  -2   4   4      930.87      935.76      7.33 o
  -1   4   4      883.35      842.39      6.37 o
   0   4   4       75.72       77.24      1.20 o
   1   4   4      133.83      128.73      2.99 o
   2   4   4      208.09      216.13      2.56 o
   3   4   4        2.45        3.14      0.64 o
   4   4   4       67.43       78.69      1.53 o
   5   4   4        3.06        2.59      1.17 o
   6   4   4        1.81       -0.22      1.41 o
   7   4   4        2.22        0.96      1.91 o
   8   4   4       16.43        3.87      2.15 o
   9   4   4        0.46        1.15      2.22 o
  -9   5   4       21.30        7.22      4.40 o
  -8   5   4       23.27       13.16      7.21 o
  -7   5   4       11.27        9.75      2.85 o
  -6   5   4      103.24       98.31      3.94 o
  -5   5   4       63.92       67.60      2.95 o
  -4   5   4        2.66        3.27      1.81 o
  -3   5   4      164.36      159.34      3.24 o
  -2   5   4       21.95       17.19      1.68 o
  -1   5   4      397.64      403.89      3.91 o
   0   5   4      152.04      152.29      1.81 o
   1   5   4        2.09        4.52      2.38 o
   2   5   4       28.41       32.40      2.83 o
   3   5   4        0.50       -0.13      0.67 o
   4   5   4      222.88      232.71      2.31 o
   5   5   4       96.22       95.83      1.78 o
   6   5   4        1.31        0.55      1.53 o
   7   5   4       16.58       16.16      4.71 o
   8   5   4        5.79        1.17      1.94 o
   9   5   4        0.20       -0.11      2.74 o
  -9   6   4       10.66        6.05      3.58 o
  -8   6   4        9.81        5.49      3.41 o
  -7   6   4       51.88       57.59      3.92 o
  -6   6   4       39.29       40.77      2.89 o
  -5   6   4       13.14       17.28      2.30 o
  -4   6   4       14.86       17.27      2.04 o
  -3   6   4      152.56      149.04      2.55 o
  -2   6   4        7.99        6.61      1.34 o
  -1   6   4        7.47       13.60      0.90 o
   0   6   4        0.16        0.38      0.43 o
   1   6   4        1.15        1.56      2.18 o
   2   6   4      109.05      116.09      4.36 o
   3   6   4       78.48       77.34      1.71 o
   4   6   4       15.33       22.01      2.04 o
   5   6   4        7.61       12.50      0.98 o
   6   6   4       21.00       16.68      3.60 o
   7   6   4        0.60        0.72      1.67 o
   8   6   4        1.34        0.52      2.35 o
  -9   7   4        0.04       -1.96      3.32 o
  -8   7   4       18.22        7.23      4.02 o
  -7   7   4       90.11      100.17      4.15 o
  -6   7   4       11.05        9.43      2.56 o
  -5   7   4       17.76       21.28      2.35 o
  -4   7   4       16.52       15.47      2.13 o
  -3   7   4       23.72       26.37      1.73 o
  -2   7   4       80.24       76.02      1.96 o
  -1   7   4      201.68      225.63      2.38 o
   0   7   4      218.83      222.47      2.11 o
   1   7   4       61.74       67.07      3.09 o
   2   7   4       14.27       10.83      2.61 o
   3   7   4        0.55        1.34      0.64 o
   4   7   4       30.68       32.11      1.93 o
   5   7   4       84.71       68.92      2.08 o
   6   7   4        6.64        2.15      1.16 o
   7   7   4        6.04       -0.08      1.86 o
   8   7   4        0.36       -0.15      2.10 o
  -8   8   4       21.44       11.47      4.48 o
  -7   8   4       11.88        7.78      2.93 o
  -6   8   4       27.02       31.01      2.88 o
  -5   8   4        4.99        3.47      2.46 o
  -4   8   4        9.94        7.70      1.90 o
  -3   8   4       10.13       15.86      1.89 o
  -2   8   4      123.99      130.32      2.19 o
  -1   8   4        0.34        0.37      1.11 o
   0   8   4       84.94       88.18      2.22 o
   1   8   4        0.11        1.79      2.28 o
   2   8   4       79.94       80.16      3.63 o
   3   8   4       10.45       11.75      1.15 o
   4   8   4       45.35       41.63      1.86 o
   5   8   4        1.23        0.88      1.31 o
   6   8   4        3.04        0.54      1.46 o
   7   8   4        3.95        0.47      2.05 o
   8   8   4        0.38        0.15      2.35 o
  -8   9   4        6.78        2.54      3.18 o
  -7   9   4        0.10       -0.66      2.70 o
  -6   9   4        1.60        2.33      2.38 o
  -5   9   4       37.35       42.43      2.89 o
  -4   9   4       58.30       56.31      2.63 o
  -3   9   4      111.68      110.32      2.68 o
  -2   9   4      245.31      252.85      3.72 o
  -1   9   4        1.60        0.23      1.21 o
   0   9   4        4.60        5.16      0.82 o
   1   9   4        5.17        5.23      0.44 o
   2   9   4       16.63       11.96      3.03 o
   3   9   4       26.47       35.60      4.22 o
   4   9   4      158.36      140.48      2.52 o
   5   9   4        6.31        3.58      1.37 o
   6   9   4       20.01       18.89      3.32 o
   7   9   4        2.27        0.21      4.90 o
  -8  10   4        0.04        0.66      3.07 o
  -7  10   4        0.13       -2.67      2.84 o
  -6  10   4       18.25       14.54      3.00 o
  -5  10   4        2.15        2.54      2.54 o
  -4  10   4       19.90       20.33      3.30 o
  -3  10   4        6.66        7.41      1.96 o
  -2  10   4        8.85        6.80      2.23 o
  -1  10   4        9.34        6.10      1.66 o
   0  10   4       10.14       10.97      1.22 o
   1  10   4       21.32       22.30      1.37 o
   2  10   4       57.73       52.17      3.58 o
   3  10   4        0.06       -1.70      3.12 o
   4  10   4       19.91       15.68      1.58 o
   5  10   4        0.14        1.30      1.76 o
   6  10   4        0.73        4.71      6.73 o
   7  10   4        0.00        0.34      6.31 o
  -7  11   4        1.93       -0.68      2.96 o
  -6  11   4       14.61       23.02      4.06 o
  -5  11   4        3.63        3.98      2.68 o
  -4  11   4       50.49       51.11      2.72 o
  -3  11   4        5.09        2.67      1.92 o
  -2  11   4       26.09       20.79      4.25 o
  -1  11   4       23.03       23.98      1.63 o
   0  11   4       12.70        9.07      2.03 o
   1  11   4        5.10        3.39      1.14 o
   2  11   4       26.53       23.74      4.07 o
   3  11   4        2.71        4.08      3.49 o
   4  11   4        0.18       -0.09      3.24 o
   5  11   4       44.95       59.01      5.53 o
   6  11   4        8.02        7.69      7.39 o
  -6  12   4        1.35       -1.28      2.34 o
  -5  12   4        0.63        0.95      2.29 o
  -4  12   4       18.19       13.76      3.37 o
  -3  12   4        4.02        3.81      2.38 o
  -2  12   4        8.48        7.64      2.12 o
  -1  12   4        6.01        5.68      1.41 o
   0  12   4      112.32      110.98      2.48 o
   1  12   4        5.75        3.39      1.18 o
   2  12   4        1.37        2.17      3.21 o
   3  12   4        0.25        1.21      2.96 o
   4  12   4        2.90        6.59      4.68 o
   5  12   4        0.12        2.53      4.97 o
   6  12   4       19.99       36.20     16.80 o
  -5  13   4        0.99        2.73      2.61 o
  -4  13   4        2.95        3.56      3.12 o
  -3  13   4        1.51        2.34      2.48 o
  -2  13   4        0.12        0.33      2.09 o
  -1  13   4        1.10        1.32      1.40 o
   0  13   4       67.25       61.65      2.57 o
   1  13   4        4.64        2.30      3.22 o
   2  13   4        0.87        2.41      3.44 o
   3  13   4        0.58       -0.34      3.42 o
   4  13   4        0.61        6.47      5.06 o
   5  13   4        0.08        0.40      5.15 o
  -4  14   4        0.05       -0.64      2.73 o
  -3  14   4        0.55        1.27      2.57 o
  -2  14   4       80.36       90.35      2.86 o
  -1  14   4        5.35        2.16      1.70 o
   0  14   4        2.61        0.66      3.05 o
   1  14   4        0.07       -0.20      2.98 o
   2  14   4        0.36       -2.76      4.54 o
   3  14   4        9.91        6.16      4.29 o
   4  14   4        9.63        8.98      4.26 o
  -3  15   4       20.04       19.63      6.02 o
  -2  15   4        8.64        3.06      2.08 o
  -1  15   4        0.19        0.57      3.04 o
   0  15   4        0.93       -0.33      3.07 o
   1  15   4        1.48       -0.09      3.02 o
   2  15   4       30.16       24.49     15.85 o
  -9   0   5        0.24        0.42      4.61 o
  -7   0   5       32.74       42.20      8.83 o
  -5   0   5      219.77      236.49      5.98 o
  -3   0   5      801.15      766.72      9.55 o
  -1   0   5      607.40      590.27      7.53 o
   1   0   5      671.32      625.47      5.93 o
   3   0   5      287.90      270.09      3.30 o
   5   0   5        6.63        7.20      2.07 o
   7   0   5       43.94       57.49      3.56 o
   9   0   5        2.28       -0.05      3.22 o
 -10   1   5        0.06        0.77      5.32 o
  -9   1   5        0.32        0.38      3.49 o
  -8   1   5        0.00        1.11      3.06 o
  -7   1   5      104.65      114.36      4.63 o
  -6   1   5        1.53        3.07      2.51 o
  -5   1   5      176.49      207.66      4.65 o
  -4   1   5        6.30        5.23      2.87 o
  -3   1   5        4.86        3.12      1.76 o
  -2   1   5      405.19      390.74      4.24 o
  -1   1   5      769.85      809.06      6.43 o
   0   1   5      419.14      419.91      4.98 o
   1   1   5     1202.55     1259.55      7.81 o
   2   1   5        5.13        4.16      1.01 o
   3   1   5        4.70        3.64      0.86 o
   4   1   5        0.05        0.68      1.01 o
   5   1   5      157.74      149.47      2.57 o
   6   1   5       15.00       12.78      1.99 o
   7   1   5      144.98      160.63      3.39 o
   8   1   5       25.23       26.16      5.64 o
   9   1   5        0.11        0.32      2.39 o
 -10   2   5       13.61        6.37      6.19 o
  -9   2   5        2.98       -0.37      3.25 o
  -8   2   5        6.59        1.23      3.36 o
  -7   2   5       24.05       31.39      3.43 o
  -6   2   5       48.14       54.37      3.26 o
  -5   2   5        0.28        1.17      2.05 o
  -4   2   5      596.74      577.85      6.98 o
  -3   2   5      944.99      950.48      8.17 o
  -2   2   5      554.62      542.55      4.98 o
  -1   2   5      512.07      481.41      4.97 o
   0   2   5      271.61      247.54      3.96 o
   1   2   5      477.98      488.93      3.56 o
   2   2   5        0.20        0.92      0.91 o
   3   2   5       39.10       35.08      1.07 o
   4   2   5       28.77       33.43      1.32 o
   5   2   5       56.07       52.12      1.83 o
   6   2   5       17.32       19.53      1.88 o
   7   2   5        4.63        3.55      1.93 o
   8   2   5        0.65        0.44      2.13 o
   9   2   5        1.62        1.32      2.38 o
 -10   3   5        9.56       -0.53      4.56 o
  -9   3   5       24.29        8.05      4.85 o
  -8   3   5        0.01       -0.04      3.02 o
  -7   3   5       11.45       12.34      3.74 o
  -6   3   5       17.93       20.87      3.19 o
  -5   3   5        2.38        3.66      2.62 o
  -4   3   5      252.88      272.64      6.20 o
  -3   3   5       28.84       27.67      2.14 o
  -2   3   5       97.24      116.96      2.42 o
  -1   3   5       43.54       36.89      1.41 o
   0   3   5        9.93       13.94      1.34 o
   1   3   5       72.95       70.72      0.92 o
   2   3   5      160.61      160.85      2.01 o
   3   3   5     1172.43     1218.78      8.53 o
   4   3   5      126.29      126.78      2.71 o
   5   3   5        8.62        8.11      1.27 o
   6   3   5       11.13       12.79      1.90 o
   7   3   5        0.33        0.60      1.57 o
   8   3   5       27.99       30.56      6.40 o
   9   3   5       31.49       37.75      6.07 o
  -9   4   5        2.21       -0.86      3.34 o
  -8   4   5        0.32       -0.13      2.74 o
  -7   4   5        4.17        3.03      2.89 o
  -6   4   5        0.31        1.71      2.43 o
  -5   4   5      465.59      478.96      6.03 o
  -4   4   5        7.29        7.78      1.98 o
  -3   4   5      148.73      155.50      3.89 o
  -2   4   5      494.56      515.78      4.82 o
  -1   4   5      537.01      521.02      4.57 o
   0   4   5      452.71      450.21      4.69 o
   1   4   5      277.13      255.46      2.70 o
   2   4   5      246.55      269.72      2.73 o
   3   4   5       86.27       91.85      1.55 o
   4   4   5        7.76       10.05      1.23 o
   5   4   5       17.40       20.79      1.47 o
   6   4   5        1.29        3.19      1.61 o
   7   4   5        4.31        0.69      1.89 o
   8   4   5        0.03        0.45      2.07 o
  -9   5   5       20.21        7.65      4.80 o
  -8   5   5        5.78        4.17      3.09 o
  -7   5   5        0.52       -0.90      2.72 o
  -6   5   5       72.92       70.97      3.50 o
  -5   5   5       39.42       44.84      2.85 o
  -4   5   5       12.53        9.79      2.19 o
  -3   5   5       58.95       71.30      2.39 o
  -2   5   5       63.69       73.73      1.95 o
  -1   5   5       16.98       18.66      1.18 o
   0   5   5      384.06      376.42      2.92 o
   1   5   5      165.51      172.11      3.71 o
   2   5   5        0.31        0.94      2.02 o
   3   5   5       52.50       57.53      2.45 o
   4   5   5       17.45       16.36      1.72 o
   5   5   5       84.51       93.72      1.95 o
   6   5   5        2.57        1.73      1.25 o
   7   5   5       14.53        1.43      2.08 o
   8   5   5        8.85        1.93      2.05 o
  -9   6   5        0.01        0.58      3.41 o
  -8   6   5        0.22       -1.17      2.88 o
  -7   6   5       16.08       14.40      3.05 o
  -6   6   5       13.07        8.77      2.67 o
  -5   6   5       12.43       13.29      2.81 o
  -4   6   5       34.99       37.56      3.03 o
  -3   6   5      222.79      234.15      3.47 o
  -2   6   5       66.84       71.96      2.13 o
  -1   6   5       14.90       18.78      1.74 o
   0   6   5      250.34      262.94      5.64 o
   1   6   5      150.43      156.35      3.84 o
   2   6   5       55.84       64.13      3.21 o
   3   6   5        3.35        3.62      0.84 o
   4   6   5        3.96        3.08      0.86 o
   5   6   5       31.24       29.33      1.87 o
   6   6   5       21.05       21.40      2.39 o
   7   6   5       21.71       18.63      4.97 o
   8   6   5        7.70        0.14      2.74 o
  -9   7   5        1.10        2.51      3.73 o
  -8   7   5       43.42       45.38      3.94 o
  -7   7   5        2.83        3.37      2.95 o
  -6   7   5        9.40        9.41      2.75 o
  -5   7   5       16.63       19.37      2.58 o
  -4   7   5        0.00       -0.19      1.54 o
  -3   7   5        6.91        6.49      1.70 o
  -2   7   5      149.00      140.37      2.38 o
  -1   7   5       96.96       90.79      2.09 o
   0   7   5       76.45       83.76      2.02 o
   1   7   5      171.59      164.77      4.58 o
   2   7   5      146.21      141.52      4.24 o
   3   7   5       52.29       53.92      3.66 o
   4   7   5        7.08        6.23      0.80 o
   5   7   5       23.14       18.86      2.01 o
   6   7   5       53.44       49.61      2.55 o
   7   7   5       15.35       -0.01      2.17 o
   8   7   5        0.16       -0.73      4.28 o
  -8   8   5       15.82        9.57      3.69 o
  -7   8   5        4.10        0.24      2.43 o
  -6   8   5        6.16        6.28      2.56 o
  -5   8   5        3.84        3.47      2.23 o
  -4   8   5        7.23        9.37      2.20 o
  -3   8   5       26.80       23.78      2.34 o
  -2   8   5      197.02      198.72      3.56 o
  -1   8   5      168.64      172.12      3.07 o
   0   8   5       24.52       22.81      0.68 o
   1   8   5       12.77       13.56      2.87 o
   2   8   5        1.22        1.19      3.51 o
   3   8   5        0.45        0.85      2.78 o
   4   8   5       15.68        9.05      4.65 o
   5   8   5        3.88        1.59      0.91 o
   6   8   5        3.57        2.30      1.70 o
   7   8   5        2.39       -1.65      5.31 o
  -8   9   5        1.94        3.18      3.74 o
  -7   9   5        0.33        0.32      2.49 o
  -6   9   5        1.55        1.53      2.65 o
  -5   9   5        0.08        0.00      1.93 o
  -4   9   5      122.82      107.70      3.32 o
  -3   9   5        0.14        0.72      1.59 o
  -2   9   5       26.29       29.33      1.64 o
  -1   9   5        0.07       -0.36      1.40 o
   0   9   5       33.01       35.81      1.88 o
   1   9   5       23.38       22.80      3.29 o
   2   9   5      112.38      115.06      7.15 o
   3   9   5      346.27      351.65      6.88 o
   4   9   5       26.28       26.13      9.40 o
   5   9   5       23.73       -0.37      3.57 o
   6   9   5        0.14       -0.92      4.96 o
   7   9   5        0.78       -1.29      5.56 o
  -7  10   5        0.11        1.48      3.07 o
  -6  10   5        4.87        4.58      2.80 o
  -5  10   5       11.69       18.76      2.56 o
  -4  10   5       39.86       40.51      2.44 o
  -3  10   5       62.57       62.27      2.41 o
  -2  10   5        0.90        2.51      2.03 o
  -1  10   5       17.63       18.47      1.52 o
   0  10   5        8.65       10.51      0.60 o
   1  10   5        5.06        8.09      3.55 o
   2  10   5       58.05       61.46      4.20 o
   3  10   5       24.10       30.30      4.16 o
   4  10   5        0.79        0.99      3.59 o
   5  10   5        6.65        8.20      4.40 o
   6  10   5        0.31       -2.39      5.58 o
  -7  11   5        3.44        2.65      3.26 o
  -6  11   5        7.90        9.33      3.75 o
  -5  11   5        9.63        9.68      2.53 o
  -4  11   5       19.23       19.32      2.25 o
  -3  11   5        5.72        4.63      1.97 o
  -2  11   5      152.45      144.18      3.74 o
  -1  11   5        3.61        2.73      1.47 o
   0  11   5       10.54       11.24      0.89 o
   1  11   5       40.18       40.58      3.91 o
   2  11   5       59.30       58.52      5.64 o
   3  11   5        0.12        2.38      3.38 o
   4  11   5      108.12      121.79      5.90 o
   5  11   5       38.50       53.91      5.64 o
   6  11   5        1.43        2.34      5.86 o
  -6  12   5       23.83       23.72      6.43 o
  -5  12   5        0.15       -0.55      1.98 o
  -4  12   5        5.93        2.51      2.10 o
  -3  12   5        0.84        0.22      2.19 o
  -2  12   5        3.82        3.31      2.34 o
  -1  12   5        0.50        0.49      1.29 o
   0  12   5       56.96       51.60      2.80 o
   1  12   5        0.05        1.47      3.16 o
   2  12   5        7.32        4.31      4.13 o
   3  12   5        0.98        1.45      3.69 o
   4  12   5        6.30        6.28      4.46 o
   5  12   5        3.18        6.07      5.62 o
  -5  13   5        3.64        4.49      2.57 o
  -4  13   5       21.64       29.50      5.89 o
  -3  13   5        0.13        0.28      2.50 o
  -2  13   5        0.06       -0.50      1.60 o
  -1  13   5       38.98       39.60      2.05 o
   0  13   5       24.31       17.67     13.09 o
   1  13   5        3.87        2.99      3.54 o
   2  13   5        2.71        1.40      4.02 o
   3  13   5        1.51        2.56      4.57 o
   4  13   5        0.47       -1.94      4.33 o
  -4  14   5       25.65       38.76      3.49 o
  -3  14   5        4.24        1.53      2.73 o
  -2  14   5       29.90       29.19      6.23 o
  -1  14   5        2.89        0.18      2.91 o
   0  14   5        3.32        0.26      3.13 o
   1  14   5        0.50       -0.25      3.25 o
   2  14   5        4.86        1.21      3.79 o
   3  14   5        0.03       -0.76      3.96 o
  -2  15   5        1.19        0.11      2.69 o
  -1  15   5        0.01        1.47      3.51 o
   0  15   5        0.70       -0.15      3.54 o
   1  15   5        5.13        0.67      4.68 o
 -10   0   6        0.03        0.36      8.83 o
  -8   0   6       35.56       38.22     27.59 o
  -6   0   6      254.08      253.64     15.94 o
  -4   0   6      333.97      336.17      6.52 o
  -2   0   6      624.67      614.06     15.53 o
   0   0   6        0.18        1.45      2.29 o
   2   0   6        0.23        0.61      1.40 o
   4   0   6        6.85        7.31      1.70 o
   6   0   6      139.16      153.44      4.29 o
   8   0   6        3.27        1.07      3.68 o
 -10   1   6        0.03        1.16      4.17 o
  -9   1   6        0.04        0.32      3.36 o
  -8   1   6        1.13        2.25      3.29 o
  -7   1   6       16.51       17.31      3.41 o
  -6   1   6       67.09       67.66      3.88 o
  -5   1   6       83.13       85.11      3.52 o
  -4   1   6        0.21        0.23      1.67 o
  -3   1   6      163.10      174.98      3.31 o
  -2   1   6      146.39      149.79      3.46 o
  -1   1   6     2450.75     2585.07     17.40 o
   0   1   6      310.25      319.17      3.94 o
   1   1   6     1470.95     1574.86      9.80 o
   2   1   6        8.93        7.11      1.39 o
   3   1   6       23.52       16.05      1.38 o
   4   1   6      101.87      102.34      2.44 o
   5   1   6      671.87      729.76      6.21 o
   6   1   6      221.76      235.91      3.44 o
   7   1   6      241.72      288.02      4.53 o
   8   1   6        1.92        0.41      2.42 o
 -10   2   6        2.23        0.71      6.81 o
  -9   2   6        0.04        1.65      4.41 o
  -8   2   6       22.56       10.96      7.09 o
  -7   2   6        0.24       -1.05      2.77 o
  -6   2   6       30.32       39.11      4.29 o
  -5   2   6       30.01       37.15      2.80 o
  -4   2   6       82.25       86.05      3.06 o
  -3   2   6        8.40       10.64      1.81 o
  -2   2   6        2.80        2.21      1.36 o
  -1   2   6        3.30        1.13      1.09 o
   0   2   6      296.30      297.95      3.77 o
   1   2   6        4.33        3.81      0.80 o
   2   2   6      141.38      134.68      1.87 o
   3   2   6      159.66      177.22      3.01 o
   4   2   6      138.38      140.98      2.74 o
   5   2   6        0.09        0.06      1.11 o
   6   2   6        1.27        1.04      1.64 o
   7   2   6        0.77        0.99      1.75 o
   8   2   6        9.03        2.42      2.18 o
  -9   3   6       12.56        1.87      3.78 o
  -8   3   6        1.39        0.99      3.15 o
  -7   3   6        0.38       -0.07      2.58 o
  -6   3   6        0.60        2.56      3.16 o
  -5   3   6        3.64        3.72      2.79 o
  -4   3   6       39.41       42.93      2.66 o
  -3   3   6      743.47      758.78      6.96 o
  -2   3   6       19.56       16.88      1.54 o
  -1   3   6       29.31       32.23      1.98 o
   0   3   6       11.72       10.78      0.98 o
   1   3   6        6.36        6.15      1.98 o
   2   3   6      177.48      172.17      1.90 o
   3   3   6       27.98       22.55      1.97 o
   4   3   6      165.73      154.24      2.51 o
   5   3   6        5.80        5.95      1.56 o
   6   3   6        3.08        3.67      1.80 o
   7   3   6        5.61        3.70      2.00 o
   8   3   6       25.97       29.99      6.46 o
  -9   4   6        6.22        3.56      4.37 o
  -8   4   6        3.48       -0.21      2.67 o
  -7   4   6        0.30        0.18      2.40 o
  -6   4   6       19.23       25.30      3.09 o
  -5   4   6       16.18       17.24      2.62 o
  -4   4   6        9.46       12.07      2.17 o
  -3   4   6        8.15        7.82      1.73 o
  -2   4   6        5.01        3.88      1.39 o
  -1   4   6        0.25        1.01      0.89 o
   0   4   6        1.16        1.35      0.64 o
   1   4   6       67.68       70.84      1.28 o
   2   4   6      206.08      216.04      2.14 o
   3   4   6       11.06       13.40      1.27 o
   4   4   6       38.28       44.76      1.59 o
   5   4   6       71.70       77.95      1.95 o
   6   4   6        7.79        4.57      1.48 o
   7   4   6        2.82        0.81      1.77 o
   8   4   6       11.01        2.92      2.16 o
  -9   5   6        3.61        0.81      3.53 o
  -8   5   6       27.35       21.89      9.95 o
  -7   5   6       10.13        5.56      3.48 o
  -6   5   6       29.71       33.75      3.34 o
  -5   5   6       36.24       39.89      2.88 o
  -4   5   6        0.35       -0.29      1.62 o
  -3   5   6        0.11        0.47      1.44 o
  -2   5   6      251.70      252.65      3.48 o
  -1   5   6      202.64      188.92      2.52 o
   0   5   6        3.30        3.50      0.65 o
   1   5   6      101.70      100.82      2.84 o
   2   5   6       54.52       43.30      3.63 o
   3   5   6        1.17        0.26      0.45 o
   4   5   6        0.07        1.37      1.30 o
   5   5   6        7.78        5.62      1.46 o
   6   5   6        1.58        0.78      1.16 o
   7   5   6        3.49        1.26      1.46 o
   8   5   6        0.27        0.84      2.23 o
  -9   6   6        4.23        0.17      3.09 o
  -8   6   6       17.08        8.64      3.85 o
  -7   6   6       30.47       29.28      8.03 o
  -6   6   6       13.40       16.48      3.01 o
  -5   6   6        5.65        5.00      2.49 o
  -4   6   6       22.14       25.05      2.32 o
  -3   6   6        3.39        2.85      1.91 o
  -2   6   6       57.07       59.15      2.08 o
  -1   6   6        3.76        3.59      0.96 o
   0   6   6       42.50       45.20      1.74 o
   1   6   6       15.36       16.75      2.77 o
   2   6   6       45.10       49.33      5.14 o
   3   6   6        1.43        1.94      2.70 o
   4   6   6        3.83        4.51      1.30 o
   5   6   6        2.98        2.29      1.65 o
   6   6   6        0.75       -0.07      1.66 o
   7   6   6        6.46        0.08      1.82 o
   8   6   6        0.34       -0.34      4.95 o
  -8   7   6       16.18        6.27      3.88 o
  -7   7   6       43.06       46.58      6.30 o
  -6   7   6       77.70       75.90      3.57 o
  -5   7   6       13.24       10.16      2.45 o
  -4   7   6        0.50        1.89      2.15 o
  -3   7   6        6.87        9.67      1.76 o
  -2   7   6       11.01       13.75      1.30 o
  -1   7   6      144.51      141.84      2.02 o
   0   7   6      128.74      130.73      2.50 o
   1   7   6      241.36      232.33      5.05 o
   2   7   6       12.19       13.70      3.09 o
   3   7   6        3.72        3.41      3.03 o
   4   7   6        9.99        8.11      3.38 o
   5   7   6        5.63        5.12      1.27 o
   6   7   6       10.20        3.46      1.71 o
   7   7   6        0.64        0.17      4.54 o
  -8   8   6        1.15        0.56      3.21 o
  -7   8   6        0.13       -1.40      3.01 o
  -6   8   6        4.92        4.44      2.54 o
  -5   8   6        6.10        6.49      2.41 o
  -4   8   6        4.09        4.73      2.00 o
  -3   8   6        3.60        1.78      1.44 o
  -2   8   6        0.86        1.39      1.12 o
  -1   8   6       80.60       80.76      1.46 o
   0   8   6       17.01       20.68      2.60 o
   1   8   6      233.04      245.93      5.88 o
   2   8   6        0.10        0.96      2.82 o
   3   8   6      116.99      107.90      4.71 o
   4   8   6       13.41        8.23      4.44 o
   5   8   6        4.30       -0.30      3.29 o
   6   8   6        6.50        0.28      4.47 o
   7   8   6        1.08        1.11      5.37 o
  -8   9   6        8.22        8.48      4.72 o
  -7   9   6        0.06        0.05      2.34 o
  -6   9   6        2.30        3.05      2.67 o
  -5   9   6        3.10        3.36      2.60 o
  -4   9   6       61.30       51.01      2.48 o
  -3   9   6      106.78      109.08      2.58 o
  -2   9   6        1.62        1.97      1.34 o
  -1   9   6        0.87        1.33      1.56 o
   0   9   6        1.01        1.84      1.61 o
   1   9   6       15.56       18.46      3.40 o
   2   9   6      228.22      244.56      7.32 o
   3   9   6       13.83       14.62      3.95 o
   4   9   6       65.59       58.32      4.90 o
   5   9   6        0.74        0.21      3.41 o
   6   9   6        0.94        0.82      5.04 o
   7   9   6        0.01       -0.17      7.27 o
  -7  10   6        1.62        2.81      3.22 o
  -6  10   6        6.57        3.23      2.61 o
  -5  10   6        5.30        6.41      3.22 o
  -4  10   6        1.94        1.26      2.09 o
  -3  10   6        2.21        1.36      1.98 o
  -2  10   6        0.47       -0.04      1.15 o
  -1  10   6       12.63       11.47      1.23 o
   0  10   6       42.87       52.71      2.40 o
   1  10   6       32.15       32.35      4.30 o
   2  10   6        0.50        0.55      3.13 o
   3  10   6      108.53      116.34      5.43 o
   4  10   6        5.15        2.90      4.07 o
   5  10   6        9.32       -0.91      4.42 o
   6  10   6        0.25        0.71      5.36 o
  -7  11   6        0.34        2.28      3.00 o
  -6  11   6        2.35        5.05      2.97 o
  -5  11   6       12.06        7.64      3.11 o
  -4  11   6       16.44       13.42      2.35 o
  -3  11   6        9.15        4.83      1.96 o
  -2  11   6      139.77      128.98      3.33 o
  -1  11   6        8.31        4.48      1.28 o
   0  11   6        5.62        4.77      3.39 o
   1  11   6        3.50       -0.01      2.66 o
   2  11   6       60.40       58.09      4.73 o
   3  11   6       16.05        7.62      7.02 o
   4  11   6       96.51      132.68      7.89 o
   5  11   6        4.18        2.21      4.68 o
  -6  12   6        0.00        3.91      2.82 o
  -5  12   6       12.24        5.74      3.11 o
  -4  12   6        3.18        2.29      2.09 o
  -3  12   6       17.34        3.67      4.18 o
  -2  12   6        0.00        0.79      1.63 o
  -1  12   6        0.05       -0.11      0.69 o
   0  12   6        0.97       -0.43      3.13 o
   1  12   6        1.05        1.54      3.46 o
   2  12   6       10.06        4.41      5.05 o
   3  12   6        3.29        4.49      6.38 o
   4  12   6       13.62       10.96      5.18 o
   5  12   6       24.46       32.42      6.00 o
  -5  13   6        0.68       -0.25      2.28 o
  -4  13   6        3.42        0.58      2.39 o
  -3  13   6        0.06       -0.10      1.99 o
  -2  13   6        0.32       -0.03      1.16 o
  -1  13   6        0.26       -0.03      2.27 o
   0  13   6      170.19      163.46      6.00 o
   1  13   6        0.84        0.03      2.90 o
   2  13   6        7.94        2.78      3.98 o
   3  13   6        0.08        0.27      3.78 o
   4  13   6        0.46        0.06      3.85 o
  -4  14   6        0.34        3.10      5.41 o
  -3  14   6        0.11       -0.40      3.11 o
  -2  14   6       13.22        0.91      3.27 o
  -1  14   6        3.97       -0.49      3.43 o
   0  14   6        1.01       -0.06      3.57 o
   1  14   6        0.39        0.09      3.33 o
   2  14   6       20.51       12.49     10.36 o
  -9   0   7        0.19        0.73      5.23 o
  -7   0   7        4.77        6.74      4.64 o
  -5   0   7        8.18       11.87      3.71 o
  -3   0   7      170.95      166.20      7.70 o
  -1   0   7       68.44       57.47      2.72 o
   1   0   7      926.85      992.26     15.04 o
   3   0   7        4.77        5.31      2.32 o
   5   0   7       57.48       54.07      4.16 o
   7   0   7       73.23       79.95      3.96 o
  -9   1   7        2.56        2.98      4.73 o
  -8   1   7       35.66       40.20      7.91 o
  -7   1   7       44.62       54.70      4.65 o
  -6   1   7      104.04      116.42      4.03 o
  -5   1   7        0.00       -0.89      2.21 o
  -4   1   7       16.04       16.09      2.79 o
  -3   1   7        0.59        0.13      1.42 o
  -2   1   7      192.87      174.59      2.95 o
  -1   1   7     1654.14     1658.20     12.14 o
   0   1   7        2.60        0.79      1.61 o
   1   1   7      281.38      269.29      3.51 o
   2   1   7        4.69        4.47      1.14 o
   3   1   7      134.04      143.97      2.54 o
   4   1   7      109.94      110.57      3.07 o
   5   1   7      362.03      379.37      7.03 o
   6   1   7       16.37       23.98      2.15 o
   7   1   7       39.93       45.09      2.53 o
   8   1   7        0.68        0.55      2.09 o
  -9   2   7        0.65        0.14      3.34 o
  -8   2   7        0.06        2.12      3.65 o
  -7   2   7        1.91        0.28      2.73 o
  -6   2   7       15.35       20.37      3.13 o
  -5   2   7       33.00       40.33      3.56 o
  -4   2   7       75.39       79.47      3.24 o
  -3   2   7        6.96       11.09      1.92 o
  -2   2   7       67.53       67.82      2.15 o
  -1   2   7       37.26       51.43      2.83 o
   0   2   7       62.11       71.86      3.09 o
   1   2   7       20.74       21.81      1.22 o
   2   2   7        8.78       13.95      1.29 o
   3   2   7      164.41      172.39      2.73 o
   4   2   7      103.46      106.93      2.97 o
   5   2   7       26.83       30.55      2.08 o
   6   2   7       37.01       49.32      2.35 o
   7   2   7        3.82        2.27      1.87 o
   8   2   7        0.59        1.13      2.19 o
  -9   3   7       15.75        4.70      4.52 o
  -8   3   7        1.75        1.96      3.75 o
  -7   3   7        9.11        6.21      3.60 o
  -6   3   7        0.86        1.47      3.08 o
  -5   3   7      103.85      108.87      4.72 o
  -4   3   7      205.30      209.75      4.51 o
  -3   3   7      483.54      500.33      5.75 o
  -2   3   7      119.66      117.35      3.00 o
  -1   3   7        8.37        3.95      1.24 o
   0   3   7      177.64      178.18      3.54 o
   1   3   7        9.87        9.46      0.83 o
   2   3   7       74.98       75.18      1.41 o
   3   3   7     1153.91     1204.80      9.73 o
   4   3   7      105.54      105.51      3.31 o
   5   3   7       44.74       51.13      2.94 o
   6   3   7        0.80        0.90      1.65 o
   7   3   7        0.64        0.04      1.45 o
   8   3   7        4.21        0.35      2.34 o
  -9   4   7        0.15        0.24      3.52 o
  -8   4   7        2.50        1.31      3.61 o
  -7   4   7        0.77        3.27      3.09 o
  -6   4   7        2.28        2.96      2.91 o
  -5   4   7        9.44        9.22      2.57 o
  -4   4   7       11.92       13.19      2.29 o
  -3   4   7       57.71       53.11      3.06 o
  -2   4   7       22.00       22.38      2.04 o
  -1   4   7       58.90       57.41      1.66 o
   0   4   7      196.78      187.60      5.00 o
   1   4   7       46.19       41.68      1.01 o
   2   4   7      296.84      295.96      2.43 o
   3   4   7       42.85       46.89      1.86 o
   4   4   7       11.32       14.93      1.87 o
   5   4   7       21.41       21.22      2.26 o
   6   4   7        0.11        0.24      1.24 o
   7   4   7        2.69        0.73      1.99 o
   8   4   7        0.25        0.07      2.49 o
  -9   5   7        0.71        1.00      3.82 o
  -8   5   7       34.38       34.20     14.79 o
  -7   5   7       14.35        9.92      5.07 o
  -6   5   7        0.89        0.07      2.61 o
  -5   5   7      179.30      183.52      7.33 o
  -4   5   7       60.98       71.93      2.88 o
  -3   5   7       44.44       47.93      2.27 o
  -2   5   7      236.09      223.15      3.22 o
  -1   5   7      206.84      196.72      2.96 o
   0   5   7      392.64      375.51      4.53 o
   1   5   7      806.48      773.81      6.87 o
   2   5   7      229.52      234.19      4.99 o
   3   5   7        1.06        0.24      0.65 o
   4   5   7        1.32        0.47      1.22 o
   5   5   7        1.64       -0.32      1.63 o
   6   5   7        7.09        0.27      1.53 o
   7   5   7        0.00        0.04      1.83 o
  -9   6   7        1.63        1.03      3.71 o
  -8   6   7        0.04        1.09      3.72 o
  -7   6   7       35.39       40.34      9.13 o
  -6   6   7        5.48        5.45      2.87 o
  -5   6   7       15.39       16.49      2.70 o
  -4   6   7       21.03       23.69      2.77 o
  -3   6   7       57.25       61.59      2.91 o
  -2   6   7       42.17       37.91      2.06 o
  -1   6   7      955.98      933.93      7.48 o
   0   6   7      282.15      281.62      6.77 o
   1   6   7      243.16      243.11      5.55 o
   2   6   7       15.67       21.06      3.16 o
   3   6   7       12.31        6.73      4.45 o
   4   6   7        4.41        4.72      0.82 o
   5   6   7        9.57        7.98      2.32 o
   6   6   7       10.01        4.28      2.17 o
   7   6   7        6.98        0.65      4.82 o
  -8   7   7        1.76        0.64      2.97 o
  -7   7   7       18.89        6.26      3.66 o
  -6   7   7      147.87      150.17      5.29 o
  -5   7   7       12.24       12.58      2.78 o
  -4   7   7        7.04        5.32      2.15 o
  -3   7   7       23.21       25.92      2.09 o
  -2   7   7      116.89      127.01      2.49 o
  -1   7   7      158.04      159.51      2.13 o
   0   7   7      735.23      745.43     12.78 o
   1   7   7       69.94       72.60      3.99 o
   2   7   7        2.41        2.38      2.96 o
   3   7   7       16.03       19.20      5.21 o
   4   7   7        0.70        3.35      3.37 o
   5   7   7        0.13       -0.31      3.49 o
   6   7   7        1.02        0.18      3.37 o
   7   7   7        0.12       -0.51      5.00 o
  -8   8   7        7.28        5.50      3.70 o
  -7   8   7        0.85       -2.10      3.19 o
  -6   8   7        0.00        0.64      2.42 o
  -5   8   7        0.58        0.36      1.90 o
  -4   8   7       28.49       25.24      2.23 o
  -3   8   7       32.25       34.73      2.28 o
  -2   8   7       12.04       10.88      1.38 o
  -1   8   7       31.43       35.66      2.08 o
   0   8   7       26.34       28.72      2.03 o
   1   8   7      323.71      341.44      7.13 o
   2   8   7       45.32       52.58      4.17 o
   3   8   7        1.54        1.62      3.28 o
   4   8   7        3.23       -0.24      3.18 o
   5   8   7        0.04       -0.37      3.90 o
   6   8   7        0.55        0.15      3.52 o
  -7   9   7        0.07        1.98      2.85 o
  -6   9   7        1.69        0.84      2.40 o
  -5   9   7        8.83        7.45      2.37 o
  -4   9   7      360.87      349.39      8.62 o
  -3   9   7       47.12       52.72      2.55 o
  -2   9   7        0.00        0.73      1.09 o
  -1   9   7       20.02       23.37      1.78 o
   0   9   7        1.39        1.12      0.93 o
   1   9   7        3.96        6.90      3.50 o
   2   9   7      278.78      328.03      7.18 o
   3   9   7       37.85       35.49     11.22 o
   4   9   7       28.40       -1.21      3.85 o
   5   9   7        0.15       -0.69      3.90 o
   6   9   7        0.01       -0.56      4.22 o
  -7  10   7        3.61        3.99      3.22 o
  -6  10   7        1.50        1.63      2.53 o
  -5  10   7       19.40       19.55      2.88 o
  -4  10   7        4.71        5.76      2.05 o
  -3  10   7        0.13       -0.12      1.43 o
  -2  10   7       73.55       72.11      2.02 o
  -1  10   7        0.05        0.04      0.34 o
   0  10   7        9.60        8.52      1.46 o
   1  10   7       57.87       63.71      4.54 o
   2  10   7       32.40       37.53     12.72 o
   3  10   7       22.47       13.90     11.39 o
   4  10   7       13.06       -2.04      5.19 o
   5  10   7        0.02        0.79      4.70 o
  -6  11   7       24.58       19.99      6.12 o
  -5  11   7       39.21       39.31      6.90 o
  -4  11   7        4.52        4.78      2.07 o
  -3  11   7        4.50        4.00      1.67 o
  -2  11   7       70.06       66.34      2.84 o
  -1  11   7        0.06        0.05      0.29 o
   0  11   7        4.66        0.00      3.04 o
   1  11   7        8.97        4.80      4.34 o
   2  11   7       58.36       52.21     16.23 o
   3  11   7        0.57        2.10      4.08 o
   4  11   7       69.18       70.04      6.04 o
   5  11   7        0.85        0.45      4.67 o
  -5  12   7        0.30        0.21      1.52 o
  -4  12   7        0.49       -0.64      2.21 o
  -3  12   7        1.41        0.21      1.79 o
  -2  12   7       14.26       17.03      4.56 o
  -1  12   7        4.77        3.08      2.15 o
   0  12   7       29.36       17.14     12.57 o
   1  12   7        0.05        0.58      3.53 o
   2  12   7        2.50        1.10      3.88 o
   3  12   7       15.04        6.28      5.82 o
   4  12   7        0.64        1.30      5.81 o
  -4  13   7        1.24        0.35      2.49 o
  -3  13   7        1.27       -2.03      4.14 o
  -2  13   7        3.27        3.19      3.58 o
  -1  13   7        6.46        0.24      3.52 o
   0  13   7       13.00        5.93      4.80 o
   1  13   7        0.02       -1.16      3.88 o
   2  13   7        5.83        3.48      5.01 o
   3  13   7        0.00       -0.60      4.29 o
  -3  14   7        1.38        0.28      2.90 o
  -2  14   7        7.96       -0.36      3.58 o
  -1  14   7        0.42       -0.25      3.95 o
   0  14   7        1.68        1.07      3.93 o
   1  14   7        0.69       -2.96      4.39 o
  -8   0   8       14.14       11.29     11.42 o
  -6   0   8       55.00       63.31      5.22 o
  -4   0   8        3.07        3.52      3.13 o
  -2   0   8       76.82       90.93      3.61 o
   0   0   8      120.78      148.74      5.16 o
   2   0   8        7.38        9.04      2.17 o
   4   0   8      234.55      257.57      6.21 o
   6   0   8        9.94        7.39      5.19 o
   8   0   8        8.47        9.38      4.50 o
  -9   1   8        7.68        3.74      4.23 o
  -8   1   8       27.44       14.87      9.46 o
  -7   1   8       16.19       22.12      4.45 o
  -6   1   8      102.73      109.82      5.80 o
  -5   1   8        5.12        6.20      2.80 o
  -4   1   8      115.69      126.23      4.21 o
  -3   1   8        0.27        1.03      2.13 o
  -2   1   8       42.99       49.74      2.38 o
  -1   1   8       36.85       48.03      2.09 o
   0   1   8        0.87        0.46      1.70 o
   1   1   8        0.93        0.53      1.11 o
   2   1   8       25.71       25.23      1.34 o
   3   1   8       52.10       54.79      1.88 o
   4   1   8        2.37        2.91      1.72 o
   5   1   8      405.13      441.19      5.74 o
   6   1   8        6.48        6.67      2.23 o
   7   1   8      113.17      126.56      4.26 o
   8   1   8        0.13       -0.62      2.45 o
  -9   2   8        3.78        2.01      4.02 o
  -8   2   8        0.00        1.48      3.52 o
  -7   2   8        0.57       -0.49      2.97 o
  -6   2   8       14.82       18.67      3.24 o
  -5   2   8       26.70       30.27      3.34 o
  -4   2   8       25.09       26.27      2.79 o
  -3   2   8       41.80       43.28      2.47 o
  -2   2   8       11.61       14.39      1.84 o
  -1   2   8       42.26       43.14      1.98 o
   0   2   8        0.02       -0.76      1.44 o
   1   2   8       10.46        7.80      1.22 o
   2   2   8       19.10       20.42      1.23 o
   3   2   8       24.73       23.40      1.61 o
   4   2   8       52.33       56.14      2.19 o
   5   2   8       27.17       29.46      2.64 o
   6   2   8       19.85       21.01      3.58 o
   7   2   8        3.43        4.28      2.52 o
  -9   3   8        2.34        1.16      4.22 o
  -8   3   8        0.45        2.10      3.86 o
  -7   3   8        0.87        1.82      3.17 o
  -6   3   8        1.65        1.16      2.95 o
  -5   3   8       10.24       12.88      3.06 o
  -4   3   8      243.55      245.68      4.79 o
  -3   3   8      531.30      538.69      6.03 o
  -2   3   8       27.33       27.47      1.94 o
  -1   3   8       26.98       31.64      1.65 o
   0   3   8        0.24        0.54      1.32 o
   1   3   8      116.36      112.62      2.36 o
   2   3   8        7.24        9.29      1.01 o
   3   3   8     1165.82     1186.30      8.52 o
   4   3   8        0.86        2.22      2.10 o
   5   3   8       39.24       45.26      3.03 o
   6   3   8        0.56       -0.12      2.08 o
   7   3   8        0.91       -0.22      2.55 o
  -9   4   8        0.49        0.21      3.50 o
  -8   4   8       11.34        1.51      3.92 o
  -7   4   8        2.04        2.34      3.68 o
  -6   4   8        6.36        7.25      3.00 o
  -5   4   8        4.23        3.51      2.81 o
  -4   4   8       23.25       23.67      2.55 o
  -3   4   8      504.21      491.34      5.93 o
  -2   4   8      325.84      319.41      6.45 o
  -1   4   8       36.09       32.78      1.81 o
   0   4   8        0.21       -0.11      0.97 o
   1   4   8        4.55        4.13      0.83 o
   2   4   8      145.32      138.79      1.75 o
   3   4   8      159.19      163.51      2.80 o
   4   4   8       32.42       32.15      1.62 o
   5   4   8        6.67        5.76      2.47 o
   6   4   8        5.42        0.96      2.56 o
   7   4   8        0.20        0.47      3.24 o
  -9   5   8        0.13        2.13      4.51 o
  -8   5   8       25.71       28.07     12.35 o
  -7   5   8        7.99        0.62      3.32 o
  -6   5   8        1.14        0.77      2.79 o
  -5   5   8      204.02      209.02      8.84 o
  -4   5   8       40.73       37.07      9.13 o
  -3   5   8        7.15        6.26      2.20 o
  -2   5   8      482.32      457.51      5.06 o
  -1   5   8       13.09       12.31      2.64 o
   0   5   8       12.38       13.36      2.49 o
   1   5   8      782.69      773.14      7.08 o
   2   5   8       82.52       88.46      2.20 o
   3   5   8       15.29       12.57      2.67 o
   4   5   8        7.04        2.48      2.24 o
   5   5   8       18.87       12.57      2.55 o
   6   5   8        1.47        0.12      2.32 o
   7   5   8        2.64        2.36      4.78 o
  -8   6   8        0.25       -0.04      3.36 o
  -7   6   8        0.00       -0.66      2.97 o
  -6   6   8       19.63       10.62      4.61 o
  -5   6   8        9.40        9.68      2.89 o
  -4   6   8        0.06       -1.17      2.01 o
  -3   6   8       18.20        9.88      3.66 o
  -2   6   8        1.83        1.71      1.53 o
  -1   6   8      132.87      123.50      2.23 o
   0   6   8        8.58        9.39      3.96 o
   1   6   8       29.82       26.93      1.71 o
   2   6   8       39.93       47.65      3.74 o
   3   6   8       11.63       13.87      3.45 o
   4   6   8        0.03        0.22      3.48 o
   5   6   8       25.09        0.39      3.27 o
   6   6   8        0.01       -0.31      3.86 o
   7   6   8        1.41       -0.70      4.83 o
  -8   7   8        1.09        1.46      3.24 o
  -7   7   8       24.03       10.89      7.01 o
  -6   7   8       15.33        7.92      3.79 o
  -5   7   8       10.89        8.08      2.61 o
  -4   7   8        3.70        3.33      2.36 o
  -3   7   8        0.22        1.10      1.61 o
  -2   7   8      147.83      140.40      2.62 o
  -1   7   8      233.03      235.79      3.05 o
   0   7   8      354.40      352.76      4.89 o
   1   7   8       69.16       71.55      4.20 o
   2   7   8       38.74       50.02      4.02 o
   3   7   8        3.86        2.87      3.34 o
   4   7   8        1.06       -0.22      3.81 o
   5   7   8        0.93        0.59      3.46 o
   6   7   8        0.53        0.29      3.67 o
  -8   8   8        0.02        0.90      3.32 o
  -7   8   8       10.72        6.09      4.06 o
  -6   8   8       24.38       28.17      4.57 o
  -5   8   8        6.68        5.10      2.41 o
  -4   8   8       30.11       26.77      4.15 o
  -3   8   8       29.53       38.06      2.25 o
  -2   8   8       87.75       97.03      2.51 o
  -1   8   8      159.21      147.94      3.43 o
   0   8   8       55.14       59.47      3.59 o
   1   8   8       76.07       81.00      5.12 o
   2   8   8      146.34      169.30      5.75 o
   3   8   8        1.35        0.49      3.71 o
   4   8   8        4.38       -0.19      5.05 o
   5   8   8        7.82       -0.50      3.75 o
   6   8   8        4.03       -0.67      4.74 o
  -7   9   8        0.54        0.12      2.85 o
  -6   9   8        0.06        1.92      2.83 o
  -5   9   8        5.26        7.73      2.88 o
  -4   9   8        3.15        5.09      2.13 o
  -3   9   8      198.56      203.11      3.16 o
  -2   9   8       16.23       12.64      1.66 o
  -1   9   8        0.23        1.25      1.72 o
   0   9   8       37.90       31.58      1.26 o
   1   9   8        1.92        4.32      3.60 o
   2   9   8      236.29      245.78      8.56 o
   3   9   8        9.11        0.86      3.55 o
   4   9   8       52.38       71.65      5.49 o
   5   9   8        2.40       -0.76      4.96 o
  -6  10   8        0.04        1.82      2.82 o
  -5  10   8        6.12        5.25      2.60 o
  -4  10   8        9.80        6.32      2.66 o
  -3  10   8        8.89        8.37      1.91 o
  -2  10   8        7.87        4.22      1.21 o
  -1  10   8        6.90        4.89      2.34 o
   0  10   8        0.87        1.30      3.40 o
   1  10   8        1.21        1.15      3.56 o
   2  10   8       13.13        6.27      5.32 o
   3  10   8       24.64        5.98      7.85 o
   4  10   8       78.07      102.09      7.21 o
   5  10   8        1.92        1.27      5.51 o
  -6  11   8       12.24        9.20      3.32 o
  -5  11   8       26.34       18.43      5.78 o
  -4  11   8        0.58        0.37      1.99 o
  -3  11   8        0.21       -1.01      2.13 o
  -2  11   8        0.14        0.19      1.42 o
  -1  11   8        7.06        4.75      2.12 o
   0  11   8        3.28        0.99      3.55 o
   1  11   8       11.51        1.68      4.91 o
   2  11   8        0.83        1.16      3.88 o
   3  11   8        2.77        0.28      3.84 o
   4  11   8       39.29       38.09     14.33 o
  -5  12   8        1.61        3.13      2.73 o
  -4  12   8        0.45        1.35      2.46 o
  -3  12   8        1.86        1.14      2.89 o
  -2  12   8        3.80        2.01      2.50 o
  -1  12   8       20.75        9.04      8.20 o
   0  12   8        3.02        1.38      4.27 o
   1  12   8       15.49        7.03      6.49 o
   2  12   8        1.37        0.05      3.50 o
   3  12   8        1.69        0.48      4.67 o
  -4  13   8        0.33       -1.89      3.49 o
  -3  13   8        0.07       -0.17      2.86 o
  -2  13   8        1.11        1.30      5.96 o
  -1  13   8        0.01        0.53      4.05 o
   0  13   8        7.32        1.25      4.51 o
   1  13   8        0.66        0.24      4.25 o
   2  13   8        0.80        0.80      4.65 o
  -9   0   9        6.37        5.01      7.32 o
  -7   0   9       47.83       77.89     23.76 o
  -5   0   9        0.09        3.38      3.72 o
  -3   0   9       47.36       50.18      4.19 o
  -1   0   9        5.61        3.46      2.30 o
   1   0   9       35.41       33.50      2.10 o
   3   0   9       12.30       15.44      2.13 o
   5   0   9        0.67        2.40      2.66 o
   7   0   9       96.33      118.26      8.55 o
  -9   1   9        3.69        0.05      3.46 o
  -8   1   9       90.17      100.88      5.76 o
  -7   1   9        3.73        3.51      3.44 o
  -6   1   9      175.31      190.44      5.48 o
  -5   1   9       18.76       16.31      3.20 o
  -4   1   9        4.72        6.26      2.67 o
  -3   1   9        2.12        0.98      2.05 o
  -2   1   9        5.22        8.64      2.33 o
  -1   1   9       86.91       77.05      2.35 o
   0   1   9        7.51       12.39      2.34 o
   1   1   9       13.99       17.44      1.44 o
   2   1   9        1.77        2.60      1.25 o
   3   1   9       37.28       40.07      1.72 o
   4   1   9       12.93       17.18      1.98 o
   5   1   9       43.82       44.46      3.12 o
   6   1   9        0.92        2.24      3.83 o
   7   1   9        0.12        0.84      3.19 o
  -9   2   9        2.70        3.14      5.12 o
  -8   2   9       12.75       10.59      5.61 o
  -7   2   9        4.04        5.69      3.50 o
  -6   2   9       41.97       49.06      3.74 o
  -5   2   9       66.74       83.39      3.74 o
  -4   2   9      579.14      596.85      7.55 o
  -3   2   9      100.96      103.11      3.41 o
  -2   2   9        0.42        1.78      1.70 o
  -1   2   9        0.00       -0.43      1.39 o
   0   2   9        4.91        7.28      1.90 o
   1   2   9       62.40       54.04      2.17 o
   2   2   9      207.01      188.70      2.46 o
   3   2   9        8.63       11.13      1.41 o
   4   2   9        0.39        1.11      1.40 o
   5   2   9       62.19       70.40      3.60 o
   6   2   9        6.02        9.01      3.49 o
   7   2   9        1.07        0.03      2.64 o
  -9   3   9        9.10        5.37      4.52 o
  -8   3   9        0.19       -1.07      4.06 o
  -7   3   9        3.15        0.97      3.33 o
  -6   3   9       26.66       26.73      4.13 o
  -5   3   9        8.81        8.14      2.77 o
  -4   3   9      567.94      581.91      8.68 o
  -3   3   9       74.64       69.34      2.89 o
  -2   3   9       16.76       18.49      2.28 o
  -1   3   9       13.31       14.81      2.07 o
   0   3   9       41.92       48.32      3.65 o
   1   3   9      194.38      196.85      5.44 o
   2   3   9        4.09        4.97      1.60 o
   3   3   9      281.10      303.03      3.28 o
   4   3   9       12.31       10.77      2.00 o
   5   3   9       40.00       43.33      2.99 o
   6   3   9        5.86        6.84      3.13 o
   7   3   9        4.76       -0.03      2.35 o
  -8   4   9        1.59        0.15      3.42 o
  -7   4   9        3.62        1.93      3.22 o
  -6   4   9        5.06        6.08      3.06 o
  -5   4   9       13.97       11.85      3.17 o
  -4   4   9        9.53        7.16      2.68 o
  -3   4   9      159.31      172.60      4.02 o
  -2   4   9      776.03      779.39      7.78 o
  -1   4   9       19.13       20.37      1.70 o
   0   4   9       85.81       88.59      3.75 o
   1   4   9       27.32       29.31      1.08 o
   2   4   9       47.13       53.35      1.35 o
   3   4   9        0.65        0.30      0.92 o
   4   4   9       61.01       66.64      2.98 o
   5   4   9        6.05        7.35      1.73 o
   6   4   9        0.03       -1.37      2.12 o
   7   4   9        0.46        0.84      5.94 o
  -8   5   9        5.61        0.34      3.32 o
  -7   5   9       16.71        5.76      4.05 o
  -6   5   9        0.08       -0.24      2.40 o
  -5   5   9        9.40        7.37      2.77 o
  -4   5   9        4.50        3.63      2.18 o
  -3   5   9       95.25       97.05      2.90 o
  -2   5   9      811.54      791.20      7.99 o
  -1   5   9      468.77      457.03      5.64 o
   0   5   9      276.45      289.33      4.43 o
   1   5   9      838.27      849.60      6.20 o
   2   5   9       24.12       25.44      1.67 o
   3   5   9       60.16       59.82      2.08 o
   4   5   9        0.20       -0.45      0.78 o
   5   5   9        8.76       -0.26      4.16 o
   6   5   9        0.40        1.97      3.62 o
  -8   6   9       13.04        5.09      5.06 o
  -7   6   9        2.19        2.19      3.44 o
  -6   6   9        4.99        0.70      2.71 o
  -5   6   9        7.81        2.41      3.20 o
  -4   6   9        5.12        3.80      2.48 o
  -3   6   9        0.02        0.15      1.48 o
  -2   6   9      125.89      130.23      2.73 o
  -1   6   9       72.11       76.86      2.77 o
   0   6   9      882.00      927.19     14.22 o
   1   6   9      128.81      131.21      3.85 o
   2   6   9        5.95        7.83      3.76 o
   3   6   9       10.47        8.92      3.92 o
   4   6   9        8.62        3.57      4.01 o
   5   6   9       18.32       -0.43      5.02 o
   6   6   9       37.51       51.16      5.20 o
  -8   7   9        1.65       -4.15      4.15 o
  -7   7   9        9.04        1.78      3.33 o
  -6   7   9       23.41        5.96      4.07 o
  -5   7   9        5.20        2.13      2.64 o
  -4   7   9        5.48        4.54      2.23 o
  -3   7   9       10.78       11.04      3.20 o
  -2   7   9       57.39       62.86      2.34 o
  -1   7   9      775.60      778.32      6.80 o
   0   7   9      750.93      780.41     13.16 o
   1   7   9      102.20      108.52      4.89 o
   2   7   9      202.15      218.11      6.05 o
   3   7   9        0.50        1.74      3.43 o
   4   7   9        0.57        1.86      3.61 o
   5   7   9       14.14        1.16      5.82 o
   6   7   9       11.53       -0.64      5.97 o
  -7   8   9        0.11       -0.26      3.03 o
  -6   8   9        6.40        1.86      2.94 o
  -5   8   9       11.00        6.23      3.56 o
  -4   8   9       14.83       19.39      4.36 o
  -3   8   9       76.79       81.29      2.74 o
  -2   8   9       28.33       36.70      1.77 o
  -1   8   9       90.29       96.78      3.59 o
   0   8   9       31.72       36.69      4.38 o
   1   8   9        0.00       -0.38      3.42 o
   2   8   9      155.62      171.44      5.95 o
   3   8   9        9.57        5.85      4.48 o
   4   8   9        0.03        0.87      3.82 o
   5   8   9       10.10       -0.35      4.79 o
  -7   9   9        2.12        2.61      3.22 o
  -6   9   9        0.71        1.60      2.96 o
  -5   9   9       17.37       11.87      4.41 o
  -4   9   9        6.23        3.09      2.20 o
  -3   9   9      179.82      189.82      3.48 o
  -2   9   9       20.73       23.44      2.86 o
  -1   9   9       18.98       16.59      6.76 o
   0   9   9       20.80       21.06      0.91 o
   1   9   9        1.34        0.19      3.20 o
   2   9   9       77.14       83.26      5.32 o
   3   9   9        0.07       -0.71      4.21 o
   4   9   9       11.05        3.71      4.94 o
   5   9   9        4.27        3.86      4.67 o
  -6  10   9        6.14        3.05      2.77 o
  -5  10   9       28.40       20.86      6.84 o
  -4  10   9       13.10       10.42      3.26 o
  -3  10   9       77.98       78.26      2.67 o
  -2  10   9        0.08        0.61      1.44 o
  -1  10   9        0.08       -0.12      1.90 o
   0  10   9        0.05       -0.76      3.54 o
   1  10   9        8.05        5.46      4.18 o
   2  10   9       13.53        8.33      6.61 o
   3  10   9        2.74        3.95      5.03 o
   4  10   9       49.93       63.88      5.99 o
  -5  11   9       64.20       66.38      3.43 o
  -4  11   9        0.00        0.43      1.86 o
  -3  11   9        1.42        0.18      2.80 o
  -2  11   9        0.91        0.33      2.88 o
  -1  11   9       13.53        8.95      9.03 o
   0  11   9        0.03       -1.03      4.28 o
   1  11   9        5.01        1.55      6.49 o
   2  11   9        0.29       -0.90      5.23 o
   3  11   9        2.47        2.41      4.56 o
  -4  12   9        1.59        2.89      3.69 o
  -3  12   9        0.10        0.36      3.93 o
  -2  12   9        6.69        9.90      5.85 o
  -1  12   9        0.05       -2.12      4.21 o
   0  12   9        0.01        0.34      3.83 o
   1  12   9        2.00        0.00      3.42 o
   2  12   9        0.75        1.02      4.40 o
  -2  13   9        0.12        1.35      6.63 o
  -1  13   9        1.26        0.43      4.04 o
   0  13   9        0.02        1.20      4.33 o
  -8   0  10       22.35       15.38     15.39 o
  -6   0  10      889.52     1027.63     35.77 o
  -4   0  10        1.14       -0.39      3.07 o
  -2   0  10       18.38       14.54      3.12 o
   0   0  10      243.05      186.26      6.64 o
   2   0  10       21.18       27.12      7.47 o
   4   0  10        0.17        1.57      2.26 o
   6   0  10       17.69       20.07      5.68 o
  -8   1  10       34.08       48.25      5.00 o
  -7   1  10       56.45       69.30      4.68 o
  -6   1  10       86.22       86.93      5.85 o
  -5   1  10       62.32       65.44      3.77 o
  -4   1  10       65.25       61.38      3.28 o
  -3   1  10       23.89       25.65      2.79 o
  -2   1  10       15.90       22.83      2.47 o
  -1   1  10        0.25       -0.06      1.41 o
   0   1  10       28.73       23.34      2.57 o
   1   1  10        2.51        2.85      1.33 o
   2   1  10        8.87        6.65      1.47 o
   3   1  10        6.66        7.23      1.74 o
   4   1  10       22.41       25.47      2.01 o
   5   1  10        1.86        0.10      2.12 o
   6   1  10        0.06        0.33      3.51 o
  -8   2  10       52.92       69.01      5.78 o
  -7   2  10        0.00        3.91      3.92 o
  -6   2  10        1.12        1.28      2.96 o
  -5   2  10       58.99       67.57      3.75 o
  -4   2  10      316.27      329.39      5.97 o
  -3   2  10       24.67       24.30      2.55 o
  -2   2  10       10.56       10.49      2.07 o
  -1   2  10        0.00        0.13      1.46 o
   0   2  10        5.69        6.82      2.27 o
   1   2  10       81.94       71.34      1.87 o
   2   2  10       24.98       20.30      1.53 o
   3   2  10        2.58        1.72      1.39 o
   4   2  10        0.29        0.08      1.31 o
   5   2  10       26.44       30.58      2.72 o
   6   2  10        0.49        4.16      4.31 o
  -8   3  10        1.48        1.14      3.74 o
  -7   3  10        0.04       -0.58      3.83 o
  -6   3  10        3.27        4.00      3.50 o
  -5   3  10      157.03      170.34      4.84 o
  -4   3  10      206.35      198.44      4.67 o
  -3   3  10      142.63      145.45      3.60 o
  -2   3  10      146.09      130.22      3.09 o
  -1   3  10        1.62        1.10      1.91 o
   0   3  10        1.48        1.01      1.77 o
   1   3  10      111.14      112.33      2.00 o
   2   3  10        0.81        1.26      1.30 o
   3   3  10       85.85       87.55      1.95 o
   4   3  10        0.04       -0.81      1.46 o
   5   3  10       31.65       37.50      2.39 o
   6   3  10        0.37       -0.28      2.25 o
  -8   4  10        2.16        1.42      4.20 o
  -7   4  10        5.64        6.98      3.63 o
  -6   4  10       17.78       11.88      3.95 o
  -5   4  10        1.03        1.33      2.66 o
  -4   4  10       85.89       81.92      3.44 o
  -3   4  10       18.13       23.90      2.44 o
  -2   4  10      319.60      318.34      4.77 o
  -1   4  10        0.00        0.89      1.69 o
   0   4  10       67.10       65.29      3.18 o
   1   4  10       73.01       79.65      2.08 o
   2   4  10        0.27        0.86      0.84 o
   3   4  10      126.70      117.48      3.38 o
   4   4  10        4.09        2.01      1.83 o
   5   4  10        1.34        1.01      3.80 o
   6   4  10        0.07       -1.28      4.29 o
  -8   5  10        4.06        1.85      3.86 o
  -7   5  10        2.51        3.25      3.46 o
  -6   5  10        0.24       -1.39      3.03 o
  -5   5  10        0.27        0.84      2.46 o
  -4   5  10       30.70       28.19      2.84 o
  -3   5  10       42.04       40.21      2.55 o
  -2   5  10      255.88      261.25      7.18 o
  -1   5  10        0.01        0.25      1.25 o
   0   5  10      176.65      179.85      2.54 o
   1   5  10      156.52      161.23      1.73 o
   2   5  10       24.98       23.08      1.29 o
   3   5  10      134.26      130.44      5.15 o
   4   5  10       18.12       21.88      8.88 o
   5   5  10        5.34        4.08      7.24 o
   6   5  10        0.96        0.33      4.21 o
  -7   6  10        3.32        2.84      3.48 o
  -6   6  10        0.40       -0.53      2.81 o
  -5   6  10        0.22        1.22      2.45 o
  -4   6  10        9.38        5.60      2.96 o
  -3   6  10        0.77        0.11      2.24 o
  -2   6  10       38.21       40.14      2.60 o
  -1   6  10       81.62       84.11      2.15 o
   0   6  10       24.97       20.57      0.67 o
   1   6  10      123.65      117.72      2.58 o
   2   6  10       39.53       46.39      4.29 o
   3   6  10        2.34        1.58      3.82 o
   4   6  10        0.89        1.32      3.47 o
   5   6  10        7.91        2.81      4.48 o
  -7   7  10        4.64        0.68      3.35 o
  -6   7  10        0.06       -0.13      2.54 o
  -5   7  10        1.75        0.13      2.57 o
  -4   7  10        0.45        1.43      2.12 o
  -3   7  10       89.01       90.18      2.92 o
  -2   7  10        2.66        2.10      1.41 o
  -1   7  10      212.95      217.42      4.72 o
   0   7  10        0.24       -1.72      5.16 o
   1   7  10       19.24       13.83      5.13 o
   2   7  10       18.47        5.42      4.57 o
   3   7  10       23.03       17.17     13.75 o
   4   7  10        0.22       -0.50      3.80 o
   5   7  10        2.34        3.98      4.98 o
  -7   8  10        1.44       -0.48      3.45 o
  -6   8  10        0.23        0.76      2.79 o
  -5   8  10        0.07        0.65      2.83 o
  -4   8  10       11.51        9.13      4.93 o
  -3   8  10        0.33        0.31      1.60 o
  -2   8  10       37.88       39.65      3.52 o
  -1   8  10       95.29       93.71      8.59 o
   0   8  10       16.50       14.30      4.46 o
   1   8  10       15.47        4.88      5.03 o
   2   8  10       28.25       31.94     11.00 o
   3   8  10        5.75        1.97      5.17 o
   4   8  10       50.53       69.45      5.77 o
   5   8  10        7.94        3.01      5.25 o
  -6   9  10        5.18        5.46      2.97 o
  -5   9  10        4.27        2.53      2.38 o
  -4   9  10       10.34        8.32      3.44 o
  -3   9  10       63.78       68.10      2.65 o
  -2   9  10       37.46       34.84      4.75 o
  -1   9  10       15.27       12.64      2.17 o
   0   9  10        0.01        1.10      3.71 o
   1   9  10        3.64        1.52      4.27 o
   2   9  10        2.43        0.36      3.61 o
   3   9  10       15.15       10.19      7.86 o
   4   9  10       14.61        6.25      5.01 o
  -5  10  10        0.72       -0.01      2.38 o
  -4  10  10       28.90       33.81      2.54 o
  -3  10  10       22.19       19.43      5.69 o
  -2  10  10        1.00        0.58      2.38 o
  -1  10  10        0.84        0.73      4.77 o
   0  10  10        0.16        2.61      4.08 o
   1  10  10        0.95        1.94      4.13 o
   2  10  10        7.41        3.58      5.06 o
   3  10  10       28.77       35.77     13.06 o
  -4  11  10        7.47        7.57      4.22 o
  -3  11  10        0.00        2.03      3.16 o
  -2  11  10        1.20        2.26      5.52 o
  -1  11  10       10.29        7.51      6.99 o
   0  11  10        0.95        0.92      4.13 o
   1  11  10       12.95       21.10      7.89 o
   2  11  10        2.64       -0.38      4.66 o
  -3  12  10        6.09        5.10      7.23 o
  -2  12  10        5.76       13.38      6.47 o
  -1  12  10       37.61       54.49      5.90 o
   0  12  10        1.31        0.45      4.21 o
   1  12  10       11.55        6.29      5.99 o
  -7   0  11       33.70       25.21     20.74 o
  -5   0  11       13.05       10.82      4.66 o
  -3   0  11       41.05       44.87      4.03 o
  -1   0  11      129.13       98.22      5.83 o
   1   0  11        0.50        2.41      1.95 o
   3   0  11        0.18       -0.04      1.70 o
   5   0  11       17.17       18.36      3.18 o
  -8   1  11       29.16       12.01      6.55 o
  -7   1  11        0.00       -2.14      3.93 o
  -6   1  11       82.40       89.81      4.62 o
  -5   1  11       85.55       76.90      4.13 o
  -4   1  11       28.90       32.87      4.51 o
  -3   1  11       37.61       42.67      3.50 o
  -2   1  11       48.06       49.38      2.66 o
  -1   1  11       45.67       48.61      4.24 o
   0   1  11       12.31        9.27      2.23 o
   1   1  11        0.37        0.25      1.19 o
   2   1  11        2.47        2.48      1.48 o
   3   1  11       25.76       33.31      2.16 o
   4   1  11        6.24        6.44      1.86 o
   5   1  11        0.05        0.38      1.64 o
   6   1  11        0.89        3.14      2.61 o
  -8   2  11       59.99       76.18      5.51 o
  -7   2  11        1.25        0.71      3.72 o
  -6   2  11       29.45       29.88      7.88 o
  -5   2  11       40.89       46.01      3.90 o
  -4   2  11      169.89      176.80      5.24 o
  -3   2  11       70.12       58.65      3.07 o
  -2   2  11      132.35      110.30      3.18 o
  -1   2  11        4.58        5.98      3.49 o
   0   2  11       33.12       36.62      2.69 o
   1   2  11       22.56       17.21      1.62 o
   2   2  11       83.94       71.79      2.06 o
   3   2  11        9.59        8.30      1.66 o
   4   2  11        1.02        0.22      1.33 o
   5   2  11        3.93        2.00      2.34 o
   6   2  11        0.26       -2.71      2.71 o
  -8   3  11        6.23        5.83      4.29 o
  -7   3  11        0.25       -0.74      3.32 o
  -6   3  11       10.82        6.15      4.31 o
  -5   3  11       23.76       33.22      3.88 o
  -4   3  11       12.62       10.40      2.79 o
  -3   3  11       77.07       77.11      3.50 o
  -2   3  11      131.77      135.64      3.30 o
  -1   3  11       30.55       30.77      5.39 o
   0   3  11       12.65       15.23      2.34 o
   1   3  11       29.52       29.07      1.69 o
   2   3  11       54.64       63.88      2.18 o
   3   3  11        4.50        5.25      1.63 o
   4   3  11       16.09       15.44      3.26 o
   5   3  11        7.50        5.99      4.61 o
   6   3  11        0.47        0.92      3.61 o
  -7   4  11        0.02       -0.56      3.03 o
  -6   4  11        4.04        3.10      3.20 o
  -5   4  11        0.66       -0.02      2.61 o
  -4   4  11       20.63       21.52      4.68 o
  -3   4  11       28.69       29.06      5.43 o
  -2   4  11        0.11        0.69      1.68 o
  -1   4  11       45.02       45.57      2.81 o
   0   4  11        0.19        0.63      2.49 o
   1   4  11       54.84       54.45      1.66 o
   2   4  11        0.25       -0.44      1.01 o
   3   4  11        0.66        0.49      1.03 o
   4   4  11       23.28       14.82     11.79 o
   5   4  11        0.19        0.74      3.70 o
  -7   5  11        0.61       -0.42      3.26 o
  -6   5  11        0.60       -0.23      3.05 o
  -5   5  11        2.30        4.15      3.14 o
  -4   5  11       59.86       65.83      3.34 o
  -3   5  11        5.33        3.32      2.57 o
  -2   5  11        0.57       -0.58      1.61 o
  -1   5  11       88.12       95.64      3.98 o
   0   5  11        4.79        1.94      1.60 o
   1   5  11       58.82       60.60      1.35 o
   2   5  11       16.78       20.45      2.70 o
   3   5  11        0.00        0.60      3.74 o
   4   5  11        7.28        1.73      3.46 o
   5   5  11       14.38        6.64      9.34 o
  -7   6  11        2.97        0.50      3.51 o
  -6   6  11        2.89        0.07      3.07 o
  -5   6  11        1.89        0.42      2.52 o
  -4   6  11        2.75       -0.57      2.60 o
  -3   6  11        6.05        1.34      1.89 o
  -2   6  11       56.41       59.58      4.08 o
  -1   6  11       40.54       41.07      2.30 o
   0   6  11       27.74       31.88      2.60 o
   1   6  11        8.92        9.86      2.21 o
   2   6  11        1.27        1.52      3.38 o
   3   6  11        4.57        1.12      3.87 o
   4   6  11        0.11       -2.70      3.80 o
   5   6  11        1.12       -2.74      4.57 o
  -6   7  11        2.56        2.10      3.51 o
  -5   7  11        3.15        2.29      2.72 o
  -4   7  11        0.42        1.75      2.25 o
  -3   7  11       39.47       46.32      2.57 o
  -2   7  11       27.13       24.53      6.47 o
  -1   7  11       42.74       40.01      1.61 o
   0   7  11        7.08        2.92      1.72 o
   1   7  11       41.55       37.24     11.54 o
   2   7  11        4.72        0.74      3.50 o
   3   7  11        6.17        3.30      4.55 o
   4   7  11        8.47        4.59      5.52 o
  -6   8  11        1.15        1.71      3.04 o
  -5   8  11       14.77        9.35      5.97 o
  -4   8  11        2.01        1.29      2.18 o
  -3   8  11       59.34       64.57      2.63 o
  -2   8  11       28.88       -1.27      6.11 o
  -1   8  11        2.57        4.54      5.11 o
   0   8  11        2.81        2.85      3.91 o
   1   8  11        0.02        2.56      3.86 o
   2   8  11       15.00        7.75      6.27 o
   3   8  11        6.36        1.47      4.59 o
   4   8  11        4.01        1.41      4.66 o
  -5   9  11        3.17       -0.78      2.29 o
  -4   9  11        1.60        0.19      1.42 o
  -3   9  11       46.83       46.54     10.51 o
  -2   9  11       15.72       11.29      5.01 o
  -1   9  11       53.33       65.81      7.76 o
   0   9  11        5.54        2.79      4.65 o
   1   9  11        9.32        4.36      4.33 o
   2   9  11        6.14        4.87      4.53 o
   3   9  11        2.77       -1.15      4.31 o
  -4  10  11        4.24        3.15      3.73 o
  -3  10  11      124.92      143.94      6.22 o
  -2  10  11        1.29        0.92      6.36 o
  -1  10  11        1.55        4.90      5.71 o
   0  10  11        3.31        2.38      4.41 o
   1  10  11        3.22        1.98      4.47 o
   2  10  11       16.27        4.71      5.56 o
  -3  11  11        0.78       -2.92      7.48 o
  -2  11  11        1.55        5.44      7.61 o
  -1  11  11       10.85       12.34     12.45 o
   0  11  11        0.29       -2.15      5.23 o
   1  11  11        0.15       -1.71      5.29 o
  -6   0  12       48.30       49.50      6.22 o
  -4   0  12        5.40       -1.52      4.37 o
  -2   0  12       32.34       41.71      4.72 o
   0   0  12      353.99      279.66      7.11 o
   2   0  12       73.84       75.38      3.41 o
   4   0  12        1.07        1.74      2.32 o
  -7   1  12       63.67       70.21      5.57 o
  -6   1  12        1.80       -1.17      3.28 o
  -5   1  12       70.28       77.63      4.21 o
  -4   1  12       35.93       38.07      3.68 o
  -3   1  12        2.15        2.93      2.66 o
  -2   1  12        0.00       -1.30      2.06 o
  -1   1  12       76.32       63.57      8.24 o
   0   1  12        0.11        0.89      1.85 o
   1   1  12       56.16       55.34      2.47 o
   2   1  12       55.46       54.86      2.57 o
   3   1  12        6.21        7.63      2.01 o
   4   1  12        0.03       -0.27      1.63 o
   5   1  12        0.01        2.43      2.00 o
  -7   2  12        8.95       10.06      4.19 o
  -6   2  12       20.22       15.15      9.16 o
  -5   2  12       13.12       17.02      4.05 o
  -4   2  12        9.98       13.03      3.32 o
  -3   2  12        0.99        1.32      2.41 o
  -2   2  12       86.87       82.53      3.16 o
  -1   2  12       16.08       10.88      3.12 o
   0   2  12       13.36       13.20      2.16 o
   1   2  12       11.70        9.03      2.21 o
   2   2  12       32.96       31.66      1.86 o
   3   2  12        6.16        6.33      1.81 o
   4   2  12       61.20       75.66      2.79 o
   5   2  12        2.22        3.91      3.55 o
  -7   3  12        1.15        2.67      4.12 o
  -6   3  12       38.34       43.07      4.62 o
  -5   3  12        3.65        8.23      3.56 o
  -4   3  12       20.67       16.85      3.89 o
  -3   3  12        2.51        5.22      2.91 o
  -2   3  12       18.32       11.36      2.31 o
  -1   3  12        0.64        0.48      2.13 o
   0   3  12       34.96       38.62      2.65 o
   1   3  12        0.48        0.84      1.25 o
   2   3  12        4.73        5.30      1.42 o
   3   3  12        0.00        0.48      1.53 o
   4   3  12        7.41        4.47      5.36 o
   5   3  12        0.21        0.00      2.71 o
  -7   4  12        5.96        5.19      4.37 o
  -6   4  12       17.74       12.92      4.00 o
  -5   4  12        0.71        0.10      3.15 o
  -4   4  12      132.81      145.71      4.26 o
  -3   4  12        8.60        5.34      2.97 o
  -2   4  12        4.10       -0.10      1.78 o
  -1   4  12        3.92        2.20      2.23 o
   0   4  12        9.23        6.59      1.62 o
   1   4  12        0.67        2.97      1.32 o
   2   4  12       14.72       18.17      2.46 o
   3   4  12       12.45        5.87      8.20 o
   4   4  12       21.64       25.15      9.31 o
  -7   5  12        1.43        3.56      4.14 o
  -6   5  12        3.29        4.43      3.42 o
  -5   5  12        3.96        6.71      3.51 o
  -4   5  12       22.11       11.26      6.21 o
  -3   5  12        5.53        1.58      2.43 o
  -2   5  12        0.97        0.06      1.59 o
  -1   5  12        3.85        0.14      1.97 o
   0   5  12        8.13        5.52      1.42 o
   1   5  12        0.10       -0.37      1.78 o
   2   5  12        0.00       -2.05      3.74 o
   3   5  12        1.55       -1.58      5.09 o
   4   5  12        1.30        1.56      3.66 o
  -6   6  12       12.15       10.68      4.02 o
  -5   6  12        4.06        3.10      3.24 o
  -4   6  12        3.30        2.07      2.40 o
  -3   6  12        0.05       -0.02      1.86 o
  -2   6  12        0.38        0.08      1.39 o
  -1   6  12       95.89      114.54      3.30 o
   0   6  12        0.36        1.67      2.85 o
   1   6  12        0.64       -0.46      3.63 o
   2   6  12        0.15        0.82      3.91 o
   3   6  12        0.10        0.91      4.04 o
   4   6  12        0.20       -0.94      3.82 o
  -6   7  12        0.13       -2.27      3.23 o
  -5   7  12        6.25        6.96      3.10 o
  -4   7  12        0.02       -1.34      2.60 o
  -3   7  12        0.28        0.43      2.16 o
  -2   7  12        3.65        2.87      2.88 o
  -1   7  12        9.66       -0.17      5.14 o
   0   7  12        0.01        2.64      5.86 o
   1   7  12        3.51        2.01      4.28 o
   2   7  12        0.60        0.58      4.72 o
   3   7  12        9.77        2.73      4.69 o
  -5   8  12       61.09       77.15      7.22 o
  -4   8  12        0.36       -0.19      2.87 o
  -3   8  12       69.65      101.42     15.84 o
  -2   8  12        9.37       -0.46      4.93 o
  -1   8  12        0.01        1.25      5.03 o
   0   8  12        1.02        1.67      4.47 o
   1   8  12       36.41       54.47      5.90 o
   2   8  12       10.19        4.86      5.59 o
   3   8  12        0.06       -0.28      3.94 o
  -4   9  12        0.07        0.62      5.82 o
  -3   9  12       29.97       16.93     20.75 o
  -2   9  12        1.93       -1.30      6.56 o
  -1   9  12        0.01       -0.83      6.15 o
   0   9  12        2.39        2.59      4.90 o
   1   9  12       19.47        7.60      9.52 o
   2   9  12        0.01       -2.93      6.94 o
  -3  10  12       23.05       16.96     15.84 o
  -2  10  12        0.12        0.57      5.68 o
  -1  10  12       32.99        0.48      5.75 o
   0  10  12        0.07        2.93      4.80 o
  -7   0  13       76.97      102.02      8.28 o
  -5   0  13        0.05        0.81      4.17 o
  -3   0  13       20.35       21.59      5.03 o
  -1   0  13       42.43       48.28      5.79 o
   1   0  13        0.02        0.17      1.99 o
   3   0  13        0.64        1.37      2.32 o
  -7   1  13        0.69        1.21      4.23 o
  -6   1  13        1.59        0.64      3.33 o
  -5   1  13        5.90        0.99      3.01 o
  -4   1  13        4.02        1.31      2.95 o
  -3   1  13       15.32       12.66      2.87 o
  -2   1  13       16.72       21.74      3.48 o
  -1   1  13        1.97        1.74      2.98 o
   0   1  13       33.48       29.26      2.81 o
   1   1  13        0.37        1.14      1.67 o
   2   1  13        8.84        5.69      1.74 o
   3   1  13        0.09        2.10      1.78 o
   4   1  13        0.12       -0.43      1.81 o
  -6   2  13       12.46        7.32      4.25 o
  -5   2  13       19.44       11.99      6.76 o
  -4   2  13        2.28        1.90      3.10 o
  -3   2  13        1.09       -1.69      2.41 o
  -2   2  13       48.07       38.12      3.22 o
  -1   2  13        0.57        3.41      2.68 o
   0   2  13       36.40       34.49      2.75 o
   1   2  13        7.08        7.00      1.69 o
   2   2  13        4.59        4.51      2.00 o
   3   2  13        1.90        1.64      1.60 o
   4   2  13       26.17       44.45      3.96 o
  -6   3  13        0.76       -0.06      3.35 o
  -5   3  13        6.88        5.24      3.95 o
  -4   3  13        0.18        1.80      3.86 o
  -3   3  13        1.43        2.95      2.83 o
  -2   3  13       23.84       22.07      9.45 o
  -1   3  13        0.00        2.35      2.50 o
   0   3  13        1.32        1.89      1.62 o
   1   3  13        3.59        3.22      1.52 o
   2   3  13        0.68       -0.63      1.48 o
   3   3  13        2.79       -1.41      3.48 o
   4   3  13       11.64        0.26      3.05 o
  -6   4  13        0.14        0.76      3.12 o
  -5   4  13        4.38        1.56      3.38 o
  -4   4  13       16.64        7.83      4.04 o
  -3   4  13       40.44       51.71      3.26 o
  -2   4  13       28.33       30.94      9.27 o
  -1   4  13        2.20        2.25      2.58 o
   0   4  13        0.00       -0.64      1.35 o
   1   4  13        1.02       -0.19      2.44 o
   2   4  13       56.07       72.66      5.70 o
   3   4  13        0.07       -0.08      3.47 o
  -6   5  13        2.86        1.79      3.51 o
  -5   5  13        0.94        3.90      3.45 o
  -4   5  13       13.13        3.42      3.25 o
  -3   5  13        0.11        0.29      2.10 o
  -2   5  13        3.81        0.45      1.81 o
  -1   5  13       25.70       30.35      9.37 o
   0   5  13       14.90        8.18      5.17 o
   1   5  13       15.47        8.37      5.73 o
   2   5  13        9.95       -0.29      4.01 o
   3   5  13        4.99       -1.47      3.69 o
  -5   6  13       17.54        8.66      6.22 o
  -4   6  13        0.26       -0.35      2.29 o
  -3   6  13        2.94        0.10      1.95 o
  -2   6  13       10.84        0.17      5.46 o
  -1   6  13        6.75       -1.45      4.83 o
   0   6  13       58.87       69.68      6.51 o
   1   6  13        6.13       -0.93      3.69 o
   2   6  13        0.16        0.58      4.34 o
   3   6  13        3.03        2.16      4.03 o
  -5   7  13        3.55        2.46      3.63 o
  -4   7  13        1.13        1.13      2.33 o
  -3   7  13        2.23        2.30      6.80 o
  -2   7  13       24.03       27.74     22.20 o
  -1   7  13        1.79       -0.50      4.86 o
   0   7  13       41.41       59.82      5.45 o
   1   7  13       15.57       10.57     11.21 o
   2   7  13        1.46       -1.72      5.05 o
  -4   8  13        0.36       -0.29      8.54 o
  -3   8  13        0.45        0.70      5.56 o
  -2   8  13       12.81        0.60      5.46 o
  -1   8  13        0.05       -1.92      5.62 o
   0   8  13        2.57       -0.04      3.57 o
   1   8  13       26.51       44.26      6.79 o
  -2   9  13        0.06        0.11      5.24 o
  -1   9  13        0.01       -0.91      5.75 o
  -6   0  14        0.37       -1.08      5.09 o
  -4   0  14        0.11        0.51      3.82 o
  -2   0  14       12.43       14.77      9.09 o
   0   0  14       22.65       12.61      4.63 o
   2   0  14        0.61        3.03      3.68 o
  -6   1  14        0.02        0.24      3.30 o
  -5   1  14       19.65        1.06      3.53 o
  -4   1  14        1.27        0.52      3.00 o
  -3   1  14       29.81       22.70      5.78 o
  -2   1  14        2.77        0.25      3.99 o
  -1   1  14       12.70        9.17      2.61 o
   0   1  14        3.37        1.88      1.86 o
   1   1  14        0.78       -1.80      2.10 o
   2   1  14        1.52        2.05      2.36 o
   3   1  14        6.41        6.93      2.08 o
  -5   2  14       21.49        0.47      3.88 o
  -4   2  14        4.72        1.80      3.32 o
  -3   2  14       21.01       12.67      6.22 o
  -2   2  14        8.65        6.99      6.34 o
  -1   2  14        3.58        8.29      4.75 o
   0   2  14        0.10        1.04      1.69 o
   1   2  14        3.50        4.66      2.41 o
   2   2  14       17.61       18.56      6.50 o
   3   2  14       23.64       37.25      6.49 o
  -5   3  14        7.72        2.18      3.64 o
  -4   3  14        7.15        7.04      4.11 o
  -3   3  14       41.28       44.63      3.50 o
  -2   3  14        0.48       -3.92      4.91 o
  -1   3  14       23.64       17.94      7.16 o
   0   3  14        1.89        1.75      2.27 o
   1   3  14        7.47       -0.84      3.74 o
   2   3  14        1.56       -0.27      3.57 o
  -5   4  14        0.91        2.96      3.90 o
  -4   4  14       35.53       13.29      9.60 o
  -3   4  14       13.31        9.08     12.78 o
  -2   4  14        0.00        0.93      2.72 o
  -1   4  14        0.74        4.36      2.99 o
   0   4  14        3.36        6.02      4.44 o
   1   4  14       20.95        1.95      4.47 o
   2   4  14       21.93        2.14      5.39 o
  -4   5  14        0.36       -0.27      2.24 o
  -3   5  14        0.14        0.07      2.09 o
  -2   5  14       18.72        0.24      4.67 o
  -1   5  14       10.18        9.47      7.56 o
   0   5  14        0.01       -2.44      4.57 o
   1   5  14        3.29        1.91      4.55 o
   2   5  14        4.54        2.72      5.82 o
  -4   6  14        0.03       -0.10      2.20 o
  -3   6  14        0.94        0.45      5.23 o
  -2   6  14        3.59        0.00      5.76 o
  -1   6  14       48.93       85.47     10.11 o
   0   6  14       11.88        6.53      6.50 o
   1   6  14        0.32       -1.79      4.88 o
  -2   7  14        7.31        0.23      7.27 o
  -1   7  14       15.12        0.23     11.32 o
   0   7  14        0.46       -0.15      5.55 o
  -3   0  15        2.88        0.18      3.59 o
  -1   0  15       46.25       69.19      7.18 o
   1   0  15        6.99        4.85      3.50 o
  -4   1  15        0.07        0.62      2.95 o
  -3   1  15        0.12        0.44      2.62 o
  -2   1  15        0.87        2.04      5.73 o
  -1   1  15       12.40        6.60      7.11 o
   0   1  15        3.56        3.77      2.68 o
   1   1  15       38.48       54.30      3.46 o
  -4   2  15        0.04        2.90      3.96 o
  -3   2  15        9.49        4.59      3.89 o
  -2   2  15        4.81        2.65      3.75 o
  -1   2  15        1.40        5.44      8.67 o
   0   2  15        0.34        0.98      2.15 o
   1   2  15       13.73       11.78     11.55 o
  -3   3  15       12.77        7.18      7.77 o
  -2   3  15        0.03        4.18      5.13 o
  -1   3  15        3.50        1.13      3.21 o
   0   3  15        0.40       -3.26      4.24 o
   1   3  15        0.48        0.26      8.08 o
  -3   4  15       14.26        4.37      5.62 o
  -2   4  15        4.90       16.62      8.22 o
  -1   4  15        0.54        9.79      7.44 o
   0   4  15        2.68        5.90      5.75 o
 
